# Supplementary material for: Hiseq Base Molecular Characterization of Soil Microbial Community, Diversity Structure, and Predictive Functional Profiling in Continuous Cucumber Planted Soil Affected by Diverse Cropping Systems in an Intensive Greenhouse Region of Northern China
Source: Int J Mol Sci. 2019 May 28;20(11):2619. doi: 10.3390/ijms20112619 (PMC6600451; doi:10.3390/ijms20112619)
Supplement: Supplementary file 1 [file ijms-20-02619-s001.zip]

Archive with 2 entries (2 files):
- Supplimentry File-1.docx
- Supplimentry File-2.xlsx
