# Supplementary material for: Hiseq Base Molecular Characterization of Soil Microbial Community, Diversity Structure, and Predictive Functional Profiling in Continuous Cucumber Planted Soil Affected by Diverse Cropping Systems in an Intensive Greenhouse Region of Northern China
Source: Int J Mol Sci. 2019 May 28;20(11):2619. doi: 10.3390/ijms20112619 (PMC6600451; doi:10.3390/ijms20112619)
Supplement: Supplementary file 1 [file ijms-20-02619-s001.zip › Supplimentry File-2.xlsx]

## Sheet: Summary of all OTUs profilling
																																	Taxonomic classification
Otu_id	Total_tags	FC1_tags	FC2_tags	FC3_tags	SC1_tags	SC2_tags	SC3_tags	CC1_tags	CC2_tags	CC3_tags	NCCC1_tags	NCCC2_tags	NCCC3_tags	LLC1_tags	LLC2_tags	LLC3_tags	FC1_relative_abundance	FC2_relative_abundance	FC3_relative_abundance	SC1_relative_abundance	SC2_relative_abundance	SC3_relative_abundance	CC1_relative_abundance	CC2_relative_abundance	CC3_relative_abundance	NCCC1_relative_abundance	NCCC2_relative_abundance	NCCC3_relative_abundance	LLC1_relative_abundance	LLC2_relative_abundance	LLC3_relative_abundance	Domain	Phylum	Class	Order	Family	Genus	Species
Otu000001	42611	1809	2588	2891	2123	2873	2845	2538	3961	3094	3091	4346	2928	2526	2274	2724	3.4174	4.53518	5.77888	3.48656	5.45006	5.53448	4.68378	6.67138	5.91927	5.33115	8.75274	5.74749	5.11305	4.28265	5.26184	Bacteria	Firmicutes	Bacilli	Bacillales	Family_XII	Exiguobacterium
Otu000002	22340	826	1260	1458	1136	1526	1535	1387	2041	1830	1576	2330	1522	1281	1255	1377	1.5604	2.20801	2.91443	1.86563	2.89481	2.98609	2.55965	3.43759	3.50105	2.71818	4.69257	2.98759	2.59296	2.36355	2.65989	Bacteria	Proteobacteria	Gammaproteobacteria	Enterobacteriales	Enterobacteriaceae
Otu000003	22197	1802	2178	1183	1761	1490	1224	1358	1930	1301	1396	1291	1146	1229	1473	1435	3.40417	3.8167	2.36472	2.89205	2.82652	2.38109	2.50614	3.25064	2.489	2.40773	2.60004	2.24953	2.4877	2.77412	2.77193	Bacteria	Proteobacteria	Gammaproteobacteria	Xanthomonadales
Otu000004	11191	777	616	485	742	756	721	566	748	880	1044	664	633	882	721	956	1.46784	1.07947	0.969476	1.21857	1.43413	1.40259	1.04453	1.25983	1.68357	1.80062	1.33728	1.24254	1.78532	1.35787	1.84667	Bacteria	Proteobacteria	Alphaproteobacteria	Sphingomonadales	Sphingomonadaceae	Sphingomonas
Otu000005	8370	534	601	359	535	582	610	420	597	625	705	518	590	515	523	656	1.00878	1.05319	0.717612	0.878619	1.10405	1.18666	0.775094	1.00551	1.19572	1.21594	1.04324	1.15813	1.04245	0.984971	1.26717	Bacteria	Proteobacteria	Alphaproteobacteria	Sphingomonadales	Sphingomonadaceae	Sphingomonas
Otu000006	10483	406	642	658	521	742	657	627	939	692	899	931	810	704	591	664	0.766978	1.12503	1.31529	0.855627	1.40757	1.27809	1.1571	1.58153	1.3239	1.55053	1.87501	1.58998	1.42501	1.11304	1.28262	Bacteria	Proteobacteria	Gammaproteobacteria	Pseudomonadales	Pseudomonadaceae	Pseudomonas
Otu000007	8081	601	621	520	585	494	643	475	542	434	647	431	506	542	512	528	1.13535	1.08823	1.03944	0.960733	0.937115	1.25085	0.876594	0.912873	0.830304	1.1159	0.868024	0.993247	1.0971	0.964255	1.01991	Bacteria	Proteobacteria	Alphaproteobacteria	Rhodospirillales
Otu000008	4929	189	270	315	263	365	363	324	491	381	338	533	264	281	272	280	0.357042	0.473145	0.62966	0.431919	0.692403	0.706157	0.597929	0.826975	0.728908	0.58296	1.07345	0.518216	0.568791	0.51226	0.540864	Bacteria	Proteobacteria	Gammaproteobacteria	Pseudomonadales	Moraxellaceae	Acinetobacter
Otu000009	5049	323	634	275	444	298	224	335	298	245	477	292	281	319	353	251	0.610182	1.11101	0.549703	0.729172	0.565304	0.435755	0.618229	0.501912	0.46872	0.822697	0.588081	0.551586	0.64571	0.664808	0.484846	Bacteria	Gemmatimonadetes	Gemmatimonadetes	Gemmatimonadales	Gemmatimonadaceae
Otu000010	6165	585	596	265	573	374	270	512	600	286	393	304	237	300	540	330	1.10513	1.04442	0.529714	0.941026	0.709475	0.525241	0.944876	1.01056	0.547159	0.67782	0.612249	0.465217	0.607251	1.01699	0.637447	Bacteria	Gemmatimonadetes	Gemmatimonadetes	Gemmatimonadales	Gemmatimonadaceae
Otu000011	4786	325	430	257	344	333	278	284	373	298	339	290	205	310	380	340	0.613961	0.753527	0.513723	0.564944	0.631699	0.540803	0.524111	0.628232	0.570117	0.584684	0.584053	0.402403	0.627492	0.715658	0.656764	Bacteria	Proteobacteria	Alphaproteobacteria	Rhodospirillales	Rhodospirillaceae
Otu000012	2465	238	226	160	208	213	128	222	160	141	107	115	107	110	172	158	0.449608	0.39604	0.319827	0.341594	0.40406	0.249003	0.409692	0.269483	0.269753	0.184546	0.231607	0.210035	0.222659	0.323929	0.305202	Bacteria	Acidobacteria	Blastocatellia	Blastocatellales	Blastocatellaceae	RB41
Otu000013	4786	328	485	257	389	330	290	394	327	331	279	199	254	285	316	322	0.619628	0.849908	0.513723	0.638846	0.626008	0.564147	0.727112	0.550755	0.63325	0.4812	0.400781	0.498587	0.576888	0.595126	0.621994	Bacteria	Actinobacteria	Acidimicrobiia	Acidimicrobiales	OM1_clade
Otu000014	1728	116	194	96	161	105	96	114	113	124	129	96	74	100	130	80	0.219137	0.339963	0.191896	0.264407	0.199184	0.186752	0.210383	0.190322	0.23723	0.222491	0.193342	0.145258	0.202417	0.24483	0.154533	Bacteria	Gemmatimonadetes	AKAU4049
Otu000015	4419	266	408	312	345	186	315	215	283	227	464	218	317	290	249	324	0.502503	0.714974	0.623663	0.566586	0.352841	0.612781	0.396774	0.476648	0.434284	0.800276	0.439047	0.622252	0.587009	0.468944	0.625857	Bacteria	Proteobacteria	Deltaproteobacteria	Desulfurellales	Desulfurellaceae	H16
Otu000016	4408	134	276	273	202	315	319	351	385	303	305	517	346	232	200	250	0.253141	0.483659	0.545705	0.33174	0.597553	0.620562	0.647757	0.648443	0.579682	0.526043	1.04123	0.679177	0.469607	0.376662	0.482914	Bacteria	Proteobacteria	Gammaproteobacteria	Enterobacteriales	Enterobacteriaceae
Otu000017	4188	332	283	265	422	250	367	398	200	203	336	148	286	156	231	311	0.627184	0.495926	0.529714	0.693042	0.474248	0.713938	0.734494	0.336853	0.388368	0.57951	0.298069	0.561401	0.31577	0.435045	0.600746	Bacteria	Proteobacteria	Betaproteobacteria	Nitrosomonadales	Nitrosomonadaceae
Otu000018	4005	293	438	251	367	272	216	430	289	191	317	224	126	143	196	252	0.553509	0.767546	0.501729	0.602716	0.515982	0.420193	0.793548	0.486753	0.36541	0.54674	0.451131	0.24733	0.289456	0.369129	0.486778	Bacteria	Gemmatimonadetes	Gemmatimonadetes	Gemmatimonadales	Gemmatimonadaceae
Otu000019	3957	240	178	197	246	206	198	304	324	244	362	345	280	302	284	247	0.453386	0.311925	0.393787	0.404001	0.390781	0.385177	0.56102	0.545703	0.466807	0.624353	0.694822	0.549623	0.611299	0.53486	0.47712	Bacteria	Proteobacteria	Alphaproteobacteria	Rhizobiales	Rhizobiaceae	Ensifer	Ensifer_adhaerens
Otu000020	3747	188	193	123	230	265	147	110	372	402	303	273	241	446	193	261	0.355153	0.338211	0.245867	0.377724	0.502703	0.285964	0.203001	0.626547	0.769084	0.522594	0.549816	0.473068	0.902779	0.363479	0.504163	Bacteria	Proteobacteria	Gammaproteobacteria	Xanthomonadales	Xanthomonadaceae
Otu000021	4512	279	505	218	307	282	232	312	365	244	358	257	265	226	385	277	0.527061	0.884956	0.435765	0.50418	0.534952	0.451318	0.575784	0.614758	0.466807	0.617454	0.517592	0.520179	0.457462	0.725074	0.535069	Bacteria	Gemmatimonadetes	Gemmatimonadetes	Gemmatimonadales	Gemmatimonadaceae
Otu000022	2785	189	304	114	233	211	172	130	198	182	179	160	145	249	148	171	0.357042	0.532726	0.227877	0.382651	0.400266	0.334598	0.23991	0.333485	0.348192	0.308727	0.322236	0.284626	0.504018	0.27873	0.330314	Bacteria	Gemmatimonadetes	Gemmatimonadetes	Gemmatimonadales	Gemmatimonadaceae
Otu000023	2560	312	134	77	267	158	152	177	158	133	164	190	173	155	168	142	0.589402	0.23482	0.153917	0.438488	0.299725	0.295691	0.326647	0.266114	0.254448	0.282856	0.382656	0.339589	0.313746	0.316396	0.274295	Bacteria	Proteobacteria	Alphaproteobacteria	Rhodospirillales	KCM-B-15
Otu000024	3559	230	205	182	284	161	221	212	261	213	283	213	273	308	221	292	0.434495	0.359239	0.363804	0.466407	0.305416	0.429919	0.391238	0.439594	0.4075	0.488099	0.428977	0.535883	0.623444	0.416212	0.564044	Bacteria	Proteobacteria	Gammaproteobacteria	Xanthomonadales
Otu000025	3340	324	151	203	451	191	226	303	255	195	208	149	171	133	154	226	0.612071	0.264611	0.405781	0.740668	0.362326	0.439646	0.559175	0.429488	0.373063	0.358744	0.300083	0.335663	0.269214	0.29003	0.436555	Bacteria	Actinobacteria	Actinobacteria	Propionibacteriales	Nocardioidaceae	Marmoricola
Otu000026	2154	102	274	91	220	168	104	140	127	145	139	133	89	127	171	124	0.192689	0.480154	0.181902	0.361301	0.318695	0.202315	0.258365	0.213902	0.277406	0.239738	0.267859	0.174702	0.257069	0.322046	0.239526	Bacteria	Gemmatimonadetes	Gemmatimonadetes	Gemmatimonadales	Gemmatimonadaceae
Otu000027	3726	373	277	265	256	201	273	245	319	163	338	190	203	280	185	158	0.704638	0.485411	0.529714	0.420423	0.381296	0.531077	0.452138	0.537281	0.311842	0.58296	0.382656	0.398477	0.566767	0.348412	0.305202	Bacteria	Proteobacteria	Alphaproteobacteria	Rhizobiales	Xanthobacteraceae
Otu000028	3062	184	231	163	186	177	213	196	259	142	256	195	172	272	189	227	0.347596	0.404802	0.325824	0.305464	0.335768	0.414357	0.36171	0.436225	0.271666	0.441532	0.392726	0.337626	0.550574	0.355946	0.438486	Bacteria	Proteobacteria	Alphaproteobacteria	Caulobacterales	Caulobacteraceae	Phenylobacterium
Otu000029	3464	250	343	224	253	180	220	174	219	203	318	164	257	202	225	232	0.472277	0.601069	0.447758	0.415497	0.341459	0.427974	0.32111	0.368855	0.388368	0.548465	0.330292	0.504476	0.408882	0.423745	0.448145	Bacteria	Proteobacteria	Deltaproteobacteria	Desulfurellales	Desulfurellaceae	H16
Otu000030	3059	248	269	189	351	211	233	265	214	188	158	127	162	122	132	190	0.468499	0.471392	0.377796	0.57644	0.400266	0.453263	0.489047	0.360433	0.359671	0.272508	0.255775	0.317996	0.246949	0.248597	0.367015	Bacteria	Actinobacteria	Acidimicrobiia	Acidimicrobiales	Iamiaceae	Iamia
Otu000031	3281	217	184	204	278	188	281	245	251	187	235	195	245	194	172	205	0.409937	0.322439	0.40778	0.456554	0.356635	0.546639	0.452138	0.422751	0.357758	0.405312	0.392726	0.48092	0.392689	0.323929	0.39599	Bacteria	Proteobacteria	Gammaproteobacteria	Xanthomonadales
Otu000032	1972	172	130	119	80	111	83	25	106	162	115	89	114	248	257	161	0.324927	0.22781	0.237872	0.131382	0.210566	0.161463	0.046137	0.178532	0.309929	0.198344	0.179244	0.223775	0.501994	0.484011	0.310997	Bacteria	Planctomycetes	Planctomycetacia	Planctomycetales	Planctomycetaceae
Otu000033	3218	351	315	173	232	177	205	239	238	145	241	150	206	154	203	189	0.663077	0.552002	0.345813	0.381009	0.335768	0.398794	0.441065	0.400856	0.277406	0.415661	0.302097	0.404366	0.311722	0.382312	0.365083	Bacteria	Nitrospirae	Nitrospira	Nitrospirales	Nitrospiraceae	Nitrospira
Otu000034	2296	158	159	160	192	148	140	132	160	157	170	136	125	149	142	168	0.298479	0.27863	0.319827	0.315318	0.280755	0.272347	0.243601	0.269483	0.300363	0.293205	0.273901	0.245367	0.301601	0.26743	0.324519	Bacteria	Proteobacteria	Alphaproteobacteria	Sphingomonadales
Otu000035	1252	138	97	44	37	116	51	17	46	151	42	68	50	142	180	73	0.260697	0.169982	0.087953	0.060764	0.220051	0.099212	0.031373	0.077476	0.288885	0.072439	0.13695	0.098147	0.287432	0.338996	0.141011	Bacteria	Planctomycetes	Planctomycetacia	Planctomycetales	Planctomycetaceae	Planctomyces
Otu000036	1776	88	152	97	256	160	109	155	124	102	115	88	75	95	77	83	0.166242	0.266363	0.193895	0.420423	0.303519	0.212042	0.286046	0.208849	0.195141	0.198344	0.17723	0.14722	0.192296	0.145015	0.160328	Bacteria	Bacteroidetes	Cytophagia	Cytophagales	Cytophagaceae
Otu000037	1629	169	127	81	69	101	84	11	75	157	112	68	94	211	182	88	0.319259	0.222553	0.161913	0.113317	0.191596	0.163408	0.0203	0.12632	0.300363	0.19317	0.13695	0.184516	0.4271	0.342762	0.169986	Bacteria	Planctomycetes	Planctomycetacia	Planctomycetales	Planctomycetaceae	Gemmata
Otu000038	2789	157	193	170	227	188	207	239	216	150	224	147	181	133	184	173	0.29659	0.338211	0.339816	0.372797	0.356635	0.402685	0.441065	0.363802	0.286971	0.38634	0.296055	0.355292	0.269214	0.346529	0.334177	Bacteria	Actinobacteria	Acidimicrobiia	Acidimicrobiales	Acidimicrobiaceae	Ilumatobacter
Otu000039	1702	107	69	71	111	127	132	101	123	82	137	150	146	98	117	131	0.202135	0.120915	0.141923	0.182293	0.240918	0.256784	0.186392	0.207165	0.156878	0.236288	0.302097	0.286589	0.198369	0.220347	0.253047	Bacteria	Proteobacteria	Alphaproteobacteria	Sphingomonadales	Erythrobacteraceae	Altererythrobacter
Otu000040	3169	192	145	115	151	202	163	186	309	183	316	341	188	211	182	285	0.362709	0.254096	0.229876	0.247984	0.383193	0.31709	0.343256	0.520439	0.350105	0.545016	0.686766	0.369033	0.4271	0.342762	0.550523	Bacteria	Proteobacteria	Gammaproteobacteria	Xanthomonadales	Xanthomonadaceae	Lysobacter
Otu000041	2535	234	183	175	241	172	187	229	190	177	211	83	107	109	78	159	0.442052	0.320687	0.349811	0.395789	0.326283	0.363778	0.422611	0.320011	0.338626	0.363919	0.16716	0.210035	0.220634	0.146898	0.307134	Bacteria	Proteobacteria	Betaproteobacteria	Nitrosomonadales	Nitrosomonadaceae
Otu000042	1777	158	135	84	299	98	137	74	75	102	132	63	103	176	77	64	0.298479	0.236572	0.167909	0.491041	0.185905	0.266511	0.136564	0.12632	0.195141	0.227665	0.126881	0.202183	0.356254	0.145015	0.123626	Bacteria	Proteobacteria	Betaproteobacteria	B1-7BS
Otu000043	886	54	54	47	45	92	32	7	44	99	69	49	55	90	83	66	0.102012	0.094629	0.093949	0.073903	0.174523	0.062251	0.012918	0.074108	0.189401	0.119007	0.098685	0.107962	0.182175	0.156315	0.127489	Bacteria	Planctomycetes	Planctomycetacia	Planctomycetales	Planctomycetaceae	Pir4_lineage
Otu000044	2768	189	332	122	164	178	182	251	233	147	165	154	176	130	217	128	0.357042	0.581793	0.243868	0.269334	0.337665	0.354051	0.463211	0.392434	0.281232	0.284581	0.310152	0.345477	0.263142	0.408678	0.247252	Bacteria	Gemmatimonadetes	Gemmatimonadetes	Gemmatimonadales	Gemmatimonadaceae
Otu000045	1558	190	86	92	54	87	63	32	96	153	107	64	55	118	204	157	0.358931	0.150705	0.183901	0.088683	0.165038	0.122556	0.059055	0.16169	0.292711	0.184546	0.128895	0.107962	0.238852	0.384195	0.30327	Bacteria	Planctomycetes	Planctomycetacia	Planctomycetales	Planctomycetaceae	Pirellula
Otu000046	2585	215	164	152	223	149	213	225	188	129	160	145	104	158	150	210	0.406158	0.287392	0.303836	0.366228	0.282652	0.414357	0.415229	0.316642	0.246795	0.275957	0.292027	0.204146	0.319819	0.282497	0.405648	Bacteria	Proteobacteria	Alphaproteobacteria	Caulobacterales	Hyphomonadaceae	Woodsholea
Otu000047	2653	236	196	164	265	144	162	204	177	155	161	102	137	134	198	218	0.44583	0.343468	0.327823	0.435204	0.273167	0.315144	0.376474	0.298115	0.296537	0.277682	0.205426	0.268923	0.271239	0.372895	0.421101	Bacteria	Nitrospirae	Nitrospira	Nitrospirales	0319-6A21
Otu000048	1424	100	138	87	106	73	104	132	117	73	89	81	76	64	93	91	0.188911	0.241829	0.173906	0.174082	0.138481	0.202315	0.243601	0.197059	0.139659	0.153501	0.163132	0.149183	0.129547	0.175148	0.175781	Bacteria	Acidobacteria
Otu000049	1822	137	78	127	172	101	90	172	98	139	92	234	86	88	128	80	0.258808	0.136686	0.253863	0.282472	0.191596	0.17508	0.317419	0.165058	0.265927	0.158675	0.471271	0.168813	0.178127	0.241064	0.154533	Bacteria	Firmicutes	Bacilli	Bacillales	Bacillaceae	Bacillus	Bacillus_niacini
Otu000050	1846	200	89	136	57	121	86	30	94	177	90	92	118	203	218	135	0.377822	0.155962	0.271853	0.09361	0.229536	0.167299	0.055364	0.158321	0.338626	0.155226	0.185286	0.231627	0.410906	0.410562	0.260774	Bacteria	Planctomycetes	Planctomycetacia	Planctomycetales	Planctomycetaceae	Planctomyces
Otu000051	864	61	53	43	25	89	40	14	51	121	30	57	33	97	87	63	0.115236	0.092877	0.085954	0.041057	0.168832	0.077813	0.025836	0.085898	0.23149	0.051742	0.114797	0.064777	0.196344	0.163848	0.121694	Bacteria	Planctomycetes	Planctomycetacia	Planctomycetales	Planctomycetaceae	Planctomyces
Otu000052	1706	130	112	65	145	151	84	125	91	156	157	91	48	94	110	147	0.245584	0.196267	0.12993	0.23813	0.286446	0.163408	0.230683	0.153268	0.29845	0.270783	0.183272	0.094221	0.190272	0.207164	0.283954	Bacteria	Proteobacteria	Alphaproteobacteria	Sphingomonadales	Sphingomonadaceae	Sphingomonas
Otu000053	694	44	95	34	55	83	41	24	40	43	30	44	32	32	56	41	0.083121	0.166477	0.067963	0.090325	0.15745	0.079759	0.044291	0.067371	0.082265	0.051742	0.088615	0.062814	0.064773	0.105465	0.079198	Bacteria	Planctomycetes	Phycisphaerae	Tepidisphaerales	Tepidisphaeraceae
Otu000054	1798	82	52	94	107	85	53	321	103	158	104	130	90	135	154	130	0.154907	0.091124	0.187899	0.175724	0.161244	0.103103	0.592393	0.17348	0.302277	0.179372	0.261817	0.176665	0.273263	0.29003	0.251116	Bacteria	Actinobacteria	Actinobacteria	Micrococcales	Micrococcaceae
Otu000055	1770	94	166	99	147	168	74	154	109	130	75	95	75	80	200	104	0.177576	0.290896	0.197893	0.241415	0.318695	0.143955	0.284201	0.183585	0.248709	0.129355	0.191328	0.14722	0.161933	0.376662	0.200892	Bacteria	Gemmatimonadetes	S0134_terrestrial_group
Otu000056	1574	101	130	111	157	110	61	181	104	79	99	115	81	36	83	126	0.1908	0.22781	0.22188	0.257838	0.208669	0.118665	0.334028	0.175164	0.151138	0.170749	0.231607	0.158998	0.07287	0.156315	0.243389	Bacteria	Gemmatimonadetes	Gemmatimonadetes	Gemmatimonadales	Gemmatimonadaceae	Gemmatimonas
Otu000057	1867	114	119	56	141	161	138	111	136	141	135	164	90	91	135	135	0.215358	0.208534	0.11194	0.231561	0.305416	0.268456	0.204846	0.22906	0.269753	0.232839	0.330292	0.176665	0.184199	0.254247	0.260774	Bacteria	Proteobacteria	Alphaproteobacteria	Sphingomonadales
Otu000058	1882	137	90	94	74	172	80	54	85	187	95	85	85	335	193	116	0.258808	0.157715	0.187899	0.121529	0.326283	0.155627	0.099655	0.143163	0.357758	0.16385	0.171188	0.16685	0.678096	0.363479	0.224072	Bacteria	Planctomycetes	Phycisphaerae	CCM11a
Otu000059	1619	92	84	132	360	72	73	179	110	85	62	76	88	69	78	59	0.173798	0.147201	0.263858	0.59122	0.136584	0.14201	0.330338	0.185269	0.162617	0.106933	0.153062	0.172739	0.139668	0.146898	0.113968	Bacteria	Actinobacteria	Actinobacteria	Streptomycetales	Streptomycetaceae	Streptomyces
Otu000060	2472	179	189	80	192	171	80	270	399	116	129	154	67	104	198	144	0.338151	0.331201	0.159914	0.315318	0.324386	0.155627	0.498274	0.672023	0.221925	0.222491	0.310152	0.131517	0.210514	0.372895	0.278159	Bacteria	Acidobacteria	Solibacteres	Solibacterales	Solibacteraceae	PAUC26f
Otu000061	2182	102	149	180	210	102	151	108	197	99	160	153	163	130	177	101	0.192689	0.261106	0.359806	0.344879	0.193493	0.293746	0.19931	0.331801	0.189401	0.275957	0.308138	0.319959	0.263142	0.333346	0.195097	Bacteria	Proteobacteria	Alphaproteobacteria	Rhodospirillales	MSB-1E8
Otu000062	1950	149	144	92	149	103	134	152	147	117	128	109	90	152	151	133	0.281477	0.252344	0.183901	0.2447	0.19539	0.260675	0.28051	0.247587	0.223838	0.220766	0.219523	0.176665	0.307674	0.28438	0.256911	Bacteria	Proteobacteria	Betaproteobacteria	SC-I-84
Otu000063	1786	114	192	101	119	159	78	110	116	64	145	132	97	105	128	126	0.215358	0.336458	0.201891	0.195431	0.301622	0.151736	0.203001	0.195375	0.122441	0.250086	0.265845	0.190405	0.212538	0.241064	0.243389	Bacteria	Gemmatimonadetes	Gemmatimonadetes	Gemmatimonadales	Gemmatimonadaceae
Otu000064	2095	159	246	152	150	136	125	144	140	110	133	109	145	124	139	83	0.300368	0.431087	0.303836	0.246342	0.257991	0.243167	0.265746	0.235797	0.210446	0.229389	0.219523	0.284626	0.250997	0.26178	0.160328	Bacteria	Actinobacteria	Thermoleophilia	Gaiellales	Gaiellaceae	Gaiella
Otu000065	2478	156	168	284	275	134	156	180	201	104	107	120	209	85	147	152	0.294701	0.294401	0.567693	0.451627	0.254197	0.303472	0.332183	0.338538	0.198967	0.184546	0.241677	0.410254	0.172054	0.276847	0.293612	Bacteria	Actinobacteria	Thermoleophilia	Gaiellales
Otu000066	2162	190	144	227	238	127	187	142	165	125	100	82	140	61	122	112	0.358931	0.252344	0.453755	0.390862	0.240918	0.363778	0.262055	0.277904	0.239143	0.172473	0.165146	0.274812	0.123474	0.229764	0.216346	Bacteria	Actinobacteria	Acidimicrobiia	Acidimicrobiales	OM1_clade
Otu000067	1670	152	174	97	140	80	88	109	96	131	101	88	111	89	123	91	0.287145	0.304915	0.193895	0.229919	0.151759	0.17119	0.201155	0.16169	0.250622	0.174198	0.17723	0.217886	0.180151	0.231647	0.175781	Bacteria	Nitrospirae	Nitrospira	Nitrospirales	0319-6A21
Otu000068	567	48	41	63	57	41	45	41	37	43	39	26	33	13	22	18	0.090677	0.071848	0.125932	0.09361	0.077777	0.08754	0.075664	0.062318	0.082265	0.067265	0.052363	0.064777	0.026314	0.041433	0.03477	Bacteria	Chloroflexi	Gitt-GS-136
Otu000069	1385	78	68	50	117	83	99	110	120	73	112	105	91	102	93	84	0.147351	0.119162	0.099946	0.192147	0.15745	0.192588	0.203001	0.202112	0.139659	0.19317	0.211468	0.178628	0.206465	0.175148	0.162259	Bacteria	Proteobacteria	Alphaproteobacteria	Rhizobiales	Hyphomicrobiaceae	Devosia
Otu000070	116	1	0	0	0	0	0	1	0	0	111	1	1	1	0	0	0.001889	0	0	0	0	0	0.001845	0	0	0.191445	0.002014	0.001963	0.002024	0	0	Bacteria	Proteobacteria	Gammaproteobacteria	Xanthomonadales	Xanthomonadaceae	Dokdonella
Otu000071	857	38	73	98	67	39	64	60	55	77	60	37	67	35	41	46	0.071786	0.127924	0.195894	0.110033	0.073983	0.124502	0.110728	0.092635	0.147312	0.103484	0.074517	0.131517	0.070846	0.077216	0.088856	Bacteria	Chloroflexi	KD4-96
Otu000072	1760	100	160	105	163	126	100	135	124	111	154	76	70	115	105	116	0.188911	0.280382	0.209887	0.267691	0.239021	0.194534	0.249137	0.208849	0.212359	0.265609	0.153062	0.137406	0.232779	0.197748	0.224072	Bacteria	Proteobacteria	Betaproteobacteria	TRA3-20
Otu000073	1741	125	107	132	173	137	171	263	134	118	77	40	74	53	36	101	0.236139	0.187505	0.263858	0.284114	0.259888	0.332652	0.485356	0.225692	0.225751	0.132804	0.080559	0.145258	0.107281	0.067799	0.195097	Bacteria	Proteobacteria	Betaproteobacteria	Nitrosomonadales	Nitrosomonadaceae
Otu000074	1960	82	99	61	64	140	101	221	166	191	173	209	135	67	127	124	0.154907	0.173486	0.121934	0.105106	0.265579	0.196479	0.407847	0.279588	0.36541	0.298379	0.420921	0.264997	0.135619	0.23918	0.239526	Bacteria	Proteobacteria	Betaproteobacteria	Methylophilales	Methylophilaceae
Otu000075	1027	68	110	57	70	111	51	42	54	77	45	76	51	49	102	64	0.128459	0.192763	0.113938	0.11496	0.210566	0.099212	0.077509	0.09095	0.147312	0.077613	0.153062	0.10011	0.099184	0.192098	0.123626	Bacteria	Planctomycetes	Phycisphaerae	Tepidisphaerales	Tepidisphaeraceae
Otu000076	884	80	71	47	71	69	50	49	55	58	72	34	48	44	56	80	0.151129	0.12442	0.093949	0.116602	0.130893	0.097267	0.090428	0.092635	0.110962	0.124181	0.068475	0.094221	0.089063	0.105465	0.154533	Bacteria	Acidobacteria
Otu000077	1438	84	116	55	173	115	104	71	107	90	106	89	76	112	89	51	0.158685	0.203277	0.109941	0.284114	0.218154	0.202315	0.131028	0.180217	0.172183	0.182822	0.179244	0.149183	0.226707	0.167615	0.098515	Bacteria	Proteobacteria	Alphaproteobacteria	Rhodospirillales	Rhodospirillaceae
Otu000078	1770	112	117	100	175	101	116	102	113	129	147	87	80	137	126	128	0.21158	0.205029	0.199892	0.287399	0.191596	0.225659	0.188237	0.190322	0.246795	0.253536	0.175216	0.157035	0.277311	0.237297	0.247252	Bacteria	Gemmatimonadetes	Gemmatimonadetes	Gemmatimonadales	Gemmatimonadaceae
Otu000079	1471	101	129	88	123	109	105	84	78	101	90	64	105	97	109	88	0.1908	0.226058	0.175905	0.202	0.206772	0.20426	0.155019	0.131373	0.193227	0.155226	0.128895	0.206109	0.196344	0.205281	0.169986	Bacteria	Actinobacteria	Thermoleophilia	Gaiellales	Gaiellaceae	Gaiella
Otu000080	1004	96	75	55	36	91	37	19	62	90	33	44	45	79	163	79	0.181354	0.131429	0.109941	0.059122	0.172626	0.071977	0.035064	0.104425	0.172183	0.056916	0.088615	0.088332	0.159909	0.30698	0.152601	Bacteria	Planctomycetes	Planctomycetacia	Planctomycetales	Planctomycetaceae
Otu000081	1397	117	104	77	134	78	95	124	83	92	93	68	81	75	90	86	0.221026	0.182248	0.153917	0.220065	0.147965	0.184807	0.228837	0.139794	0.176009	0.1604	0.13695	0.158998	0.151813	0.169498	0.166123	Bacteria	Proteobacteria	Betaproteobacteria	TRA3-20
Otu000082	1672	63	103	131	87	133	113	66	125	139	102	169	116	102	88	135	0.119014	0.180496	0.261859	0.142878	0.2523	0.219823	0.1218	0.210533	0.265927	0.175923	0.340362	0.227701	0.206465	0.165731	0.260774	Bacteria	Proteobacteria	Gammaproteobacteria	Enterobacteriales	Enterobacteriaceae
Otu000083	1142	153	46	38	58	65	42	29	52	105	70	58	25	191	130	80	0.289034	0.08061	0.075959	0.095252	0.123305	0.081704	0.053518	0.087582	0.20088	0.120731	0.116811	0.049073	0.386616	0.24483	0.154533	Bacteria	Planctomycetes	Planctomycetacia	Planctomycetales	Planctomycetaceae	Pirellula
Otu000084	1375	78	72	48	86	104	83	109	172	85	76	95	55	139	68	105	0.147351	0.126172	0.095948	0.141236	0.197287	0.161463	0.201155	0.289694	0.162617	0.13108	0.191328	0.107962	0.281359	0.128065	0.202824	Bacteria	Bacteroidetes	Sphingobacteriia	Sphingobacteriales	Chitinophagaceae	Terrimonas
Otu000085	1611	114	129	96	140	82	142	113	109	72	144	70	148	87	70	95	0.215358	0.226058	0.191896	0.229919	0.155553	0.276238	0.208537	0.183585	0.137746	0.248362	0.140978	0.290515	0.176103	0.131832	0.183508	Bacteria	Proteobacteria	Gammaproteobacteria	Xanthomonadales
Otu000086	978	45	50	74	38	97	47	19	67	99	50	64	80	107	73	68	0.08501	0.087619	0.14792	0.062407	0.184008	0.091431	0.035064	0.112846	0.189401	0.086237	0.128895	0.157035	0.216586	0.137482	0.131353	Bacteria	Planctomycetes	Planctomycetacia	Planctomycetales	Planctomycetaceae	Planctomyces
Otu000087	1601	142	189	82	115	142	65	156	124	61	143	81	53	64	78	106	0.268254	0.331201	0.163911	0.188862	0.269373	0.126447	0.287892	0.208849	0.116702	0.246637	0.163132	0.104036	0.129547	0.146898	0.204756	Bacteria	Gemmatimonadetes	Gemmatimonadetes	Gemmatimonadales	Gemmatimonadaceae
Otu000088	1562	60	96	107	78	132	107	60	135	123	110	157	114	74	98	111	0.113347	0.168229	0.213885	0.128098	0.250403	0.208151	0.110728	0.227376	0.235317	0.189721	0.316194	0.223775	0.149788	0.184564	0.214414	Bacteria	Proteobacteria	Gammaproteobacteria	Enterobacteriales	Enterobacteriaceae
Otu000089	677	56	57	38	54	71	25	35	30	45	33	55	31	50	57	40	0.10579	0.099886	0.075959	0.088683	0.134687	0.048633	0.064591	0.050528	0.086091	0.056916	0.110769	0.060851	0.101208	0.107349	0.077266	Bacteria	Planctomycetes	Phycisphaerae	Tepidisphaerales	Tepidisphaeraceae
Otu000090	1859	96	103	209	178	74	127	94	128	87	133	136	185	86	88	135	0.181354	0.180496	0.417774	0.292326	0.140378	0.247058	0.173473	0.215586	0.166443	0.229389	0.273901	0.363144	0.174078	0.165731	0.260774	Bacteria	Proteobacteria	Alphaproteobacteria	Rhizobiales	Hyphomicrobiaceae	Pedomicrobium
Otu000091	1384	111	42	90	35	74	86	19	64	174	92	34	149	176	96	142	0.209691	0.0736	0.179903	0.05748	0.140378	0.167299	0.035064	0.107793	0.332887	0.158675	0.068475	0.292478	0.356254	0.180798	0.274295	Bacteria	Planctomycetes	Phycisphaerae	CCM11a
Otu000092	1359	91	142	75	106	88	72	65	99	63	130	64	71	116	104	73	0.171909	0.248839	0.149919	0.174082	0.166935	0.140064	0.119955	0.166742	0.120528	0.224215	0.128895	0.139369	0.234804	0.195864	0.141011	Bacteria	Nitrospirae	Nitrospira	Nitrospirales	Nitrospiraceae	Nitrospira
Otu000093	921	56	81	59	97	55	81	44	67	50	74	43	63	74	35	42	0.10579	0.141943	0.117936	0.159301	0.104335	0.157572	0.0812	0.112846	0.095657	0.12763	0.086601	0.123665	0.149788	0.065916	0.08113	Bacteria	Proteobacteria	Alphaproteobacteria
Otu000094	1460	64	69	66	125	91	69	172	98	121	164	96	89	56	70	110	0.120903	0.120915	0.131929	0.205285	0.172626	0.134228	0.317419	0.165058	0.23149	0.282856	0.193342	0.174702	0.113353	0.131832	0.212482	Bacteria	Proteobacteria	Alphaproteobacteria	Rhizobiales	Rhizobiaceae
Otu000095	715	43	62	60	36	52	21	9	26	96	54	21	41	67	79	48	0.081232	0.108648	0.119935	0.059122	0.098644	0.040852	0.016609	0.043791	0.183662	0.093136	0.042294	0.080481	0.135619	0.148781	0.09272	Bacteria	Planctomycetes	Planctomycetacia	Planctomycetales	Planctomycetaceae	Pirellula
Otu000096	1296	84	97	56	90	77	100	62	81	54	111	92	89	121	80	102	0.158685	0.169982	0.11194	0.147805	0.146068	0.194534	0.114419	0.136426	0.10331	0.191445	0.185286	0.174702	0.244924	0.150665	0.197029	Bacteria	Proteobacteria	Alphaproteobacteria	Rhodospirillales	I-10
Otu000097	1329	83	123	97	161	90	81	77	99	83	76	83	100	52	71	53	0.156796	0.215544	0.193895	0.264407	0.170729	0.157572	0.142101	0.166742	0.158791	0.13108	0.16716	0.196294	0.105257	0.133715	0.102378	Bacteria	Actinobacteria	Thermoleophilia	Gaiellales	Gaiellaceae	Gaiella
Otu000098	1459	94	75	69	100	71	130	162	125	91	106	105	66	91	56	118	0.177576	0.131429	0.137926	0.164228	0.134687	0.252894	0.298965	0.210533	0.174096	0.182822	0.211468	0.129554	0.184199	0.105465	0.227936	Bacteria	Proteobacteria	Gammaproteobacteria	Xanthomonadales
Otu000099	347	10	22	10	15	18	15	3	18	41	23	20	35	58	38	21	0.018891	0.038553	0.019989	0.024634	0.034146	0.02918	0.005536	0.030317	0.078439	0.039669	0.04028	0.068703	0.117402	0.071566	0.040565	Bacteria	Planctomycetes	Planctomycetacia	Planctomycetales	Planctomycetaceae	Pir4_lineage
Otu000100	1372	87	120	107	157	97	86	97	111	87	59	87	60	57	105	55	0.164353	0.210287	0.213885	0.257838	0.184008	0.167299	0.17901	0.186954	0.166443	0.101759	0.175216	0.117776	0.115378	0.197748	0.106241	Bacteria	Actinobacteria	Thermoleophilia	Gaiellales	Gaiellaceae	Gaiella
Otu000101	1587	128	116	134	123	74	130	105	127	91	130	79	105	73	61	111	0.241806	0.203277	0.267855	0.202	0.140378	0.252894	0.193773	0.213902	0.174096	0.224215	0.159104	0.206109	0.147764	0.114882	0.214414	Bacteria	Proteobacteria	Deltaproteobacteria	NB1-j
Otu000102	1234	89	93	42	140	66	88	57	135	85	152	42	71	89	34	51	0.168131	0.162972	0.083955	0.229919	0.125202	0.17119	0.105191	0.227376	0.162617	0.262159	0.084587	0.139369	0.180151	0.064033	0.098515	Bacteria	Actinobacteria	Acidimicrobiia	Acidimicrobiales	OM1_clade
Otu000103	566	53	15	39	28	49	27	13	41	59	30	40	33	46	60	33	0.100123	0.026286	0.077958	0.045984	0.092953	0.052524	0.023991	0.069055	0.112875	0.051742	0.080559	0.064777	0.093112	0.112999	0.063745	Bacteria	Planctomycetes	Planctomycetacia	Planctomycetales	Planctomycetaceae	Pirellula
Otu000104	1036	107	41	68	29	65	49	11	37	65	108	37	77	183	79	80	0.202135	0.071848	0.135927	0.047626	0.123305	0.095321	0.0203	0.062318	0.124354	0.186271	0.074517	0.151146	0.370423	0.148781	0.154533	Bacteria	Planctomycetes	Planctomycetacia	Planctomycetales	Planctomycetaceae	Pirellula
Otu000105	889	44	37	67	41	55	65	8	56	93	48	45	47	96	126	61	0.083121	0.064838	0.133928	0.067333	0.104335	0.126447	0.014764	0.094319	0.177922	0.082787	0.090629	0.092258	0.19432	0.237297	0.117831	Bacteria	Planctomycetes	Planctomycetacia	Planctomycetales	Planctomycetaceae	Pir4_lineage
Otu000106	587	33	47	33	37	60	34	24	26	51	37	42	34	49	40	40	0.062341	0.082362	0.065964	0.060764	0.11382	0.066141	0.044291	0.043791	0.09757	0.063815	0.084587	0.06674	0.099184	0.075332	0.077266	Bacteria	Planctomycetes	Phycisphaerae	Tepidisphaerales	Tepidisphaeraceae
Otu000107	627	52	34	59	24	42	23	8	34	74	28	27	22	86	56	58	0.098234	0.059581	0.117936	0.039415	0.079674	0.044743	0.014764	0.057265	0.141573	0.048293	0.054377	0.043185	0.174078	0.105465	0.112036	Bacteria	Planctomycetes	Planctomycetacia	Planctomycetales	Planctomycetaceae	Pirellula
Otu000108	984	46	82	39	116	77	65	52	73	42	76	48	62	86	71	49	0.086899	0.143696	0.077958	0.190504	0.146068	0.126447	0.095964	0.122952	0.080352	0.13108	0.096671	0.121702	0.174078	0.133715	0.094651	Bacteria	Proteobacteria	Betaproteobacteria	Nitrosomonadales	Nitrosomonadaceae	Nitrosospira
Otu000109	1543	143	116	68	108	95	85	159	226	51	63	50	61	47	165	106	0.270143	0.203277	0.135927	0.177366	0.180214	0.165354	0.293428	0.380644	0.09757	0.108658	0.100699	0.119739	0.095136	0.310746	0.204756	Bacteria	Gemmatimonadetes	Gemmatimonadetes	Gemmatimonadales	Gemmatimonadaceae
Otu000110	1328	101	74	46	105	78	56	97	105	115	68	96	74	80	98	135	0.1908	0.129677	0.09195	0.172439	0.147965	0.108939	0.17901	0.176848	0.220011	0.117282	0.193342	0.145258	0.161933	0.184564	0.260774	Bacteria	Bacteroidetes	Cytophagia	Cytophagales	Cytophagaceae
Otu000111	717	59	31	47	22	41	45	13	23	63	78	28	59	91	57	60	0.111457	0.054324	0.093949	0.03613	0.077777	0.08754	0.023991	0.038738	0.120528	0.134529	0.056391	0.115813	0.184199	0.107349	0.115899	Bacteria	Planctomycetes	Planctomycetacia	Planctomycetales	Planctomycetaceae
Otu000112	948	63	83	41	90	83	66	47	57	59	63	50	66	49	82	49	0.119014	0.145448	0.081956	0.147805	0.15745	0.128392	0.086737	0.096003	0.112875	0.108658	0.100699	0.129554	0.099184	0.154431	0.094651	Bacteria	Gemmatimonadetes	S0134_terrestrial_group
Otu000113	1055	54	45	35	50	94	65	45	70	87	98	63	88	80	88	93	0.102012	0.078857	0.069962	0.082114	0.178317	0.126447	0.083046	0.117899	0.166443	0.169024	0.126881	0.172739	0.161933	0.165731	0.179644	Bacteria	Proteobacteria	Alphaproteobacteria	Sphingomonadales	Sphingomonadaceae	Sphingomonas
Otu000114	776	63	33	62	44	59	40	18	27	83	56	35	38	93	70	55	0.119014	0.057829	0.123933	0.07226	0.111923	0.077813	0.033218	0.045475	0.158791	0.096585	0.070489	0.074592	0.188248	0.131832	0.106241	Bacteria	Planctomycetes	Planctomycetacia	Planctomycetales	Planctomycetaceae
Otu000115	1109	68	90	43	102	91	58	97	118	63	74	58	32	54	87	74	0.128459	0.157715	0.085954	0.167512	0.172626	0.112829	0.17901	0.198744	0.120528	0.12763	0.116811	0.062814	0.109305	0.163848	0.142943	Bacteria	Proteobacteria	Alphaproteobacteria	Rhizobiales	DUNssu044
Otu000116	1304	92	133	84	99	79	79	89	136	70	103	49	62	52	99	78	0.173798	0.233068	0.167909	0.162586	0.149862	0.153682	0.164246	0.22906	0.13392	0.177647	0.098685	0.121702	0.105257	0.186448	0.150669	Bacteria	Proteobacteria	Deltaproteobacteria	NB1-j
Otu000117	749	29	50	34	85	28	62	35	52	44	71	49	58	53	50	49	0.054784	0.087619	0.067963	0.139594	0.053116	0.120611	0.064591	0.087582	0.084178	0.122456	0.098685	0.113851	0.107281	0.094166	0.094651	Bacteria	Proteobacteria	Gammaproteobacteria	Xanthomonadales	JTB255_marine_benthic_group
Otu000118	1375	62	59	150	155	74	57	105	88	72	71	60	161	53	115	93	0.117125	0.103391	0.299838	0.254553	0.140378	0.110884	0.193773	0.148216	0.137746	0.122456	0.120839	0.316033	0.107281	0.216581	0.179644	Bacteria	Actinobacteria	Thermoleophilia	Solirubrobacterales	288-2
Otu000119	808	7	15	12	65	35	20	43	94	40	146	57	52	90	70	62	0.013224	0.026286	0.023987	0.106748	0.066395	0.038907	0.079355	0.158321	0.076526	0.251811	0.114797	0.102073	0.182175	0.131832	0.119763	Bacteria	Proteobacteria	Alphaproteobacteria	Caulobacterales	Caulobacteraceae	Brevundimonas
Otu000120	606	38	53	29	41	56	37	48	39	37	29	20	23	28	76	52	0.071786	0.092877	0.057969	0.067333	0.106232	0.071977	0.088582	0.065686	0.070786	0.050017	0.04028	0.045148	0.056677	0.143132	0.100446	Bacteria	Planctomycetes	Phycisphaerae	Tepidisphaerales	Tepidisphaeraceae
Otu000121	665	38	64	55	56	68	53	51	59	27	39	29	34	31	24	37	0.071786	0.112153	0.109941	0.091968	0.128996	0.103103	0.094119	0.099372	0.051655	0.067265	0.058405	0.06674	0.062749	0.045199	0.071471	Bacteria	Proteobacteria	Alphaproteobacteria	Sphingomonadales	Sphingomonadaceae	Novosphingobium
Otu000122	442	40	51	20	45	34	25	34	23	31	34	23	26	11	24	21	0.075564	0.089372	0.039978	0.073903	0.064498	0.048633	0.062746	0.038738	0.059307	0.058641	0.046321	0.051036	0.022266	0.045199	0.040565	Bacteria	Acidobacteria
Otu000123	1156	116	79	60	89	81	77	140	76	43	75	53	75	54	83	55	0.219137	0.138439	0.119935	0.146163	0.153656	0.149791	0.258365	0.128004	0.082265	0.129355	0.106741	0.14722	0.109305	0.156315	0.106241	Bacteria	Proteobacteria	Alphaproteobacteria	Rhizobiales	Xanthobacteraceae	Variibacter
Otu000124	534	52	25	19	29	24	35	7	20	44	36	30	12	76	81	44	0.098234	0.04381	0.037979	0.047626	0.045528	0.068087	0.012918	0.033685	0.084178	0.06209	0.060419	0.023555	0.153837	0.152548	0.084993	Bacteria	Planctomycetes	Planctomycetacia	Planctomycetales	Planctomycetaceae	Pirellula
Otu000125	1287	93	109	127	74	64	132	208	118	72	37	40	42	40	67	64	0.175687	0.19101	0.253863	0.121529	0.121408	0.256784	0.383856	0.198744	0.137746	0.063815	0.080559	0.082443	0.080967	0.126182	0.123626	Bacteria	Acidobacteria	Holophagae
Otu000126	1123	34	55	69	54	115	70	59	118	69	70	120	68	83	56	83	0.06423	0.096381	0.137926	0.088683	0.218154	0.136174	0.108882	0.198744	0.132007	0.120731	0.241677	0.13348	0.168006	0.105465	0.160328	Bacteria	Proteobacteria	Gammaproteobacteria	Enterobacteriales	Enterobacteriaceae
Otu000127	741	48	10	95	13	22	37	8	24	138	68	16	43	49	39	131	0.090677	0.017524	0.189897	0.02135	0.041734	0.071977	0.014764	0.040422	0.264014	0.117282	0.032224	0.084406	0.099184	0.073449	0.253047	Bacteria	Verrucomicrobia	OPB35_soil_group
Otu000128	491	43	27	33	23	44	19	13	27	31	29	28	35	60	53	26	0.081232	0.047314	0.065964	0.037772	0.083468	0.036961	0.023991	0.045475	0.059307	0.050017	0.056391	0.068703	0.12145	0.099815	0.050223	Bacteria	Planctomycetes	Planctomycetacia	Planctomycetales	Planctomycetaceae	Pirellula
Otu000129	478	40	6	42	14	16	13	7	42	110	38	20	16	36	36	42	0.075564	0.010514	0.083955	0.022992	0.030352	0.025289	0.012918	0.070739	0.210446	0.06554	0.04028	0.031407	0.07287	0.067799	0.08113	Bacteria	Verrucomicrobia	OPB35_soil_group
Otu000130	941	59	90	44	96	66	62	62	69	53	62	50	54	57	54	63	0.111457	0.157715	0.087953	0.157659	0.125202	0.120611	0.114419	0.116214	0.101397	0.106933	0.100699	0.105999	0.115378	0.101699	0.121694	Bacteria	Gemmatimonadetes	Gemmatimonadetes	Gemmatimonadales	Gemmatimonadaceae
Otu000131	986	77	69	41	99	87	66	73	73	61	62	53	48	58	65	54	0.145461	0.120915	0.081956	0.162586	0.165038	0.128392	0.134719	0.122952	0.116702	0.106933	0.106741	0.094221	0.117402	0.122415	0.10431	Bacteria	Gemmatimonadetes	Gemmatimonadetes	Gemmatimonadales	Gemmatimonadaceae
Otu000132	1032	81	67	65	96	82	84	72	77	62	106	47	50	28	40	75	0.153018	0.11741	0.12993	0.157659	0.155553	0.163408	0.132873	0.129689	0.118615	0.182822	0.094657	0.098147	0.056677	0.075332	0.144874	Bacteria	Proteobacteria	Betaproteobacteria	Nitrosomonadales	Nitrosomonadaceae
Otu000133	1109	75	85	80	132	80	102	102	88	81	81	39	41	30	45	48	0.141683	0.148953	0.159914	0.216781	0.151759	0.198424	0.188237	0.148216	0.154965	0.139703	0.078545	0.080481	0.060725	0.084749	0.09272	Bacteria	Proteobacteria	Deltaproteobacteria	Myxococcales	Haliangiaceae	Haliangium
Otu000134	293	37	28	11	6	34	11	3	18	31	14	18	17	33	16	16	0.069897	0.049067	0.021988	0.009854	0.064498	0.021399	0.005536	0.030317	0.059307	0.024146	0.036252	0.03337	0.066798	0.030133	0.030907	Bacteria	Planctomycetes	Planctomycetacia	Planctomycetales	Planctomycetaceae	Planctomyces
Otu000135	1045	79	145	77	103	63	57	74	72	55	71	49	62	26	59	53	0.14924	0.254096	0.153917	0.169155	0.119511	0.110884	0.136564	0.121267	0.105223	0.122456	0.098685	0.121702	0.052628	0.111115	0.102378	Bacteria	Acidobacteria	Holophagae
Otu000136	680	57	59	60	52	57	46	73	27	54	33	31	47	23	38	23	0.107679	0.103391	0.119935	0.085398	0.108129	0.089485	0.134719	0.045475	0.10331	0.056916	0.062433	0.092258	0.046556	0.071566	0.044428	Bacteria	Gemmatimonadetes	S0134_terrestrial_group
Otu000137	1160	53	58	42	63	62	76	56	80	79	118	65	156	87	56	109	0.100123	0.101638	0.083955	0.103464	0.117614	0.147846	0.103346	0.134741	0.151138	0.203518	0.130909	0.306219	0.176103	0.105465	0.210551	Bacteria	Proteobacteria	Gammaproteobacteria	Xanthomonadales	Xanthomonadaceae
Otu000138	626	60	9	45	10	30	18	4	32	88	73	13	26	76	32	110	0.113347	0.015771	0.089951	0.016423	0.05691	0.035016	0.007382	0.053897	0.168357	0.125905	0.026182	0.051036	0.153837	0.060266	0.212482	Bacteria	Verrucomicrobia	OPB35_soil_group
Otu000139	1258	56	155	67	82	79	34	80	154	62	116	88	21	100	89	75	0.10579	0.27162	0.133928	0.134667	0.149862	0.066141	0.147637	0.259377	0.118615	0.200069	0.17723	0.041222	0.202417	0.167615	0.144874	Bacteria	Proteobacteria	Deltaproteobacteria	Myxococcales	bacteriap25
Otu000140	746	52	44	36	79	68	47	52	24	46	60	34	68	62	57	17	0.098234	0.077105	0.071961	0.12974	0.128996	0.091431	0.095964	0.040422	0.088005	0.103484	0.068475	0.13348	0.125498	0.107349	0.032838	Bacteria	Proteobacteria	Betaproteobacteria	Burkholderiales	Comamonadaceae
Otu000141	583	37	83	24	41	52	23	25	35	44	40	21	30	46	48	34	0.069897	0.145448	0.047974	0.067333	0.098644	0.044743	0.046137	0.058949	0.084178	0.068989	0.042294	0.058888	0.093112	0.090399	0.065676	Bacteria	Planctomycetes	Phycisphaerae	Tepidisphaerales	Tepidisphaeraceae
Otu000142	1235	91	158	42	97	96	81	121	157	76	41	50	40	45	91	49	0.171909	0.276877	0.083955	0.159301	0.182111	0.157572	0.223301	0.26443	0.145399	0.070714	0.100699	0.078518	0.091088	0.171381	0.094651	Bacteria	Gemmatimonadetes	Gemmatimonadetes	Gemmatimonadales	Gemmatimonadaceae
Otu000143	1088	58	68	63	148	69	72	81	140	58	43	57	95	50	49	37	0.109568	0.119162	0.125932	0.243057	0.130893	0.140064	0.149482	0.235797	0.110962	0.074164	0.114797	0.186479	0.101208	0.092282	0.071471	Bacteria	Actinobacteria	Acidimicrobiia	Acidimicrobiales	OM1_clade
Otu000144	836	42	73	62	63	55	50	48	57	51	65	59	64	50	49	48	0.079343	0.127924	0.123933	0.103464	0.104335	0.097267	0.088582	0.096003	0.09757	0.112108	0.118825	0.125628	0.101208	0.092282	0.09272	Bacteria	Proteobacteria	Alphaproteobacteria	Rhizobiales	AKYG1088
Otu000145	755	49	55	62	35	35	38	9	22	54	59	37	62	102	84	52	0.092566	0.096381	0.123933	0.05748	0.066395	0.073923	0.016609	0.037054	0.10331	0.101759	0.074517	0.121702	0.206465	0.158198	0.100446	Bacteria	Planctomycetes	Planctomycetacia	Planctomycetales	Planctomycetaceae
Otu000146	1095	63	115	74	52	85	100	46	92	68	68	53	112	45	24	98	0.119014	0.201525	0.14792	0.085398	0.161244	0.194534	0.084891	0.154953	0.130094	0.117282	0.106741	0.219849	0.091088	0.045199	0.189302	Bacteria	Bacteroidetes	Sphingobacteriia	Sphingobacteriales	Chitinophagaceae
Otu000147	742	46	49	55	50	48	43	119	41	44	38	62	38	27	51	31	0.086899	0.085867	0.109941	0.082114	0.091056	0.083649	0.21961	0.069055	0.084178	0.06554	0.124867	0.074592	0.054653	0.096049	0.059881	Bacteria	Acidobacteria	Holophagae
Otu000148	1010	55	76	99	103	45	74	85	78	41	59	51	72	46	93	33	0.103901	0.133181	0.197893	0.169155	0.085365	0.143955	0.156864	0.131373	0.078439	0.101759	0.102713	0.141332	0.093112	0.175148	0.063745	Bacteria	Chloroflexi	Thermomicrobia	JG30-KF-CM45
Otu000149	466	38	25	31	41	45	50	33	22	34	28	19	22	23	32	23	0.071786	0.04381	0.061967	0.067333	0.085365	0.097267	0.0609	0.037054	0.065047	0.048293	0.038266	0.043185	0.046556	0.060266	0.044428	Bacteria	Chloroflexi	KD4-96
Otu000150	484	28	22	20	21	23	25	36	36	24	16	35	42	40	107	9	0.052895	0.038553	0.039978	0.034488	0.043631	0.048633	0.066437	0.060634	0.045915	0.027596	0.070489	0.082443	0.080967	0.201514	0.017385	Bacteria	Proteobacteria	Betaproteobacteria	Rhodocyclales	Rhodocyclaceae	Azoarcus	Solanum_chacoense
Otu000151	995	90	61	55	71	61	102	107	94	87	45	39	71	34	35	43	0.17002	0.106896	0.109941	0.116602	0.115717	0.198424	0.197464	0.158321	0.166443	0.077613	0.078545	0.139369	0.068822	0.065916	0.083061	Bacteria	Proteobacteria	Betaproteobacteria	Nitrosomonadales	Nitrosomonadaceae
Otu000152	1062	48	73	132	120	53	62	70	81	48	76	74	62	41	59	63	0.090677	0.127924	0.263858	0.197073	0.100541	0.120611	0.129182	0.136426	0.091831	0.13108	0.149034	0.121702	0.082991	0.111115	0.121694	Bacteria	Actinobacteria
Otu000153	553	16	48	35	58	51	33	47	43	42	34	41	26	17	24	38	0.030226	0.084115	0.069962	0.095252	0.096747	0.064196	0.086737	0.072423	0.080352	0.058641	0.082573	0.051036	0.034411	0.045199	0.073403	Bacteria	Gemmatimonadetes	Gemmatimonadetes	Gemmatimonadales	Gemmatimonadaceae
Otu000154	934	26	76	67	52	69	71	37	69	60	42	85	76	58	75	71	0.049117	0.133181	0.133928	0.085398	0.130893	0.138119	0.068282	0.116214	0.114789	0.072439	0.171188	0.149183	0.117402	0.141248	0.137148	Bacteria	Firmicutes	Bacilli	Bacillales	Bacillaceae	Bacillus
Otu000155	187	6	5	11	11	10	10	5	5	18	9	13	28	29	16	11	0.011335	0.008762	0.021988	0.018065	0.01897	0.019453	0.009227	0.008421	0.034437	0.015523	0.026182	0.054962	0.058701	0.030133	0.021248	Bacteria	Planctomycetes	Planctomycetacia	Planctomycetales	Planctomycetaceae	Pir4_lineage
Otu000156	550	28	61	32	39	65	24	37	36	33	31	29	20	46	47	22	0.052895	0.106896	0.063965	0.064049	0.123305	0.046688	0.068282	0.060634	0.063134	0.053467	0.058405	0.039259	0.093112	0.088516	0.042496	Bacteria	Planctomycetes	Phycisphaerae	Tepidisphaerales	Tepidisphaeraceae
Otu000157	1011	109	93	72	121	55	90	79	64	53	41	31	50	42	65	46	0.205913	0.162972	0.143922	0.198716	0.104335	0.17508	0.145791	0.107793	0.101397	0.070714	0.062433	0.098147	0.085015	0.122415	0.088856	Bacteria	Acidobacteria	Holophagae
Otu000158	588	47	78	42	56	62	37	43	63	25	28	20	36	17	19	15	0.088788	0.136686	0.083955	0.091968	0.117614	0.071977	0.079355	0.106109	0.047829	0.048293	0.04028	0.070666	0.034411	0.035783	0.028975	Bacteria	Proteobacteria	Betaproteobacteria	Nitrosomonadales	Nitrosomonadaceae
Otu000159	795	65	68	41	50	61	76	23	48	60	12	92	103	11	24	61	0.122792	0.119162	0.081956	0.082114	0.115717	0.147846	0.042446	0.080845	0.114789	0.020697	0.185286	0.202183	0.022266	0.045199	0.117831	Bacteria	Proteobacteria	Gammaproteobacteria	Xanthomonadales	Xanthomonadaceae
Otu000160	961	69	66	63	119	49	70	51	77	54	45	64	66	61	55	52	0.130349	0.115658	0.125932	0.195431	0.092953	0.136174	0.094119	0.129689	0.10331	0.077613	0.128895	0.129554	0.123474	0.103582	0.100446	Bacteria	Actinobacteria	Actinobacteria	Corynebacteriales	Mycobacteriaceae	Mycobacterium
Otu000161	692	28	32	29	51	30	43	46	71	57	84	32	55	43	39	52	0.052895	0.056076	0.057969	0.083756	0.05691	0.083649	0.084891	0.119583	0.109049	0.144878	0.064447	0.107962	0.087039	0.073449	0.100446	Bacteria	Proteobacteria	Alphaproteobacteria	Rhizobiales	Phyllobacteriaceae
Otu000162	364	17	22	23	14	28	12	11	24	62	39	21	10	28	33	20	0.032115	0.038553	0.045975	0.022992	0.053116	0.023344	0.0203	0.040422	0.118615	0.067265	0.042294	0.019629	0.056677	0.062149	0.038633	Bacteria	Planctomycetes	Planctomycetacia	Planctomycetales	Planctomycetaceae
Otu000163	976	34	58	101	87	36	52	65	83	48	98	46	109	43	52	64	0.06423	0.101638	0.201891	0.142878	0.068292	0.101157	0.119955	0.139794	0.091831	0.169024	0.092643	0.21396	0.087039	0.097932	0.123626	Bacteria	Actinobacteria	Actinobacteria	Frankiales	Geodermatophilaceae	Blastococcus
Otu000164	885	67	100	38	81	53	51	30	67	88	24	45	83	55	73	30	0.12657	0.175239	0.075959	0.133025	0.100541	0.099212	0.055364	0.112846	0.168357	0.041394	0.090629	0.162924	0.111329	0.137482	0.05795	Bacteria	Planctomycetes	Phycisphaerae	Phycisphaerales	Phycisphaeraceae	AKYG587
Otu000165	525	26	28	11	58	43	32	32	40	25	38	45	56	37	29	25	0.049117	0.049067	0.021988	0.095252	0.081571	0.062251	0.059055	0.067371	0.047829	0.06554	0.090629	0.109925	0.074894	0.054616	0.048291	Bacteria	Gemmatimonadetes	Gemmatimonadetes	Gemmatimonadales	Gemmatimonadaceae
Otu000166	1141	13	9	14	34	24	12	14	18	18	157	63	198	80	411	76	0.024558	0.015771	0.027985	0.055837	0.045528	0.023344	0.025836	0.030317	0.034437	0.270783	0.126881	0.388662	0.161933	0.77404	0.146806	Bacteria	Proteobacteria	Betaproteobacteria	Burkholderiales	Oxalobacteraceae
Otu000167	786	41	70	45	60	40	69	58	59	31	36	71	49	37	53	67	0.077453	0.122667	0.089951	0.098537	0.07588	0.134228	0.107037	0.099372	0.059307	0.06209	0.142992	0.096184	0.074894	0.099815	0.129421	Bacteria	Proteobacteria	Alphaproteobacteria	Rhodospirillales	CCU22
Otu000168	603	40	12	16	79	33	28	72	74	43	38	32	54	26	22	34	0.075564	0.021029	0.031983	0.12974	0.062601	0.054469	0.132873	0.124636	0.082265	0.06554	0.064447	0.105999	0.052628	0.041433	0.065676	Bacteria	Actinobacteria	Actinobacteria	Micrococcales	Microbacteriaceae
Otu000169	239	17	19	16	8	28	6	4	12	49	2	7	5	16	19	31	0.032115	0.033295	0.031983	0.013138	0.053116	0.011672	0.007382	0.020211	0.093744	0.003449	0.014098	0.009815	0.032387	0.035783	0.059881	Bacteria	Planctomycetes	Planctomycetacia	Planctomycetales	Planctomycetaceae	Gemmata
Otu000170	897	76	53	112	83	43	71	65	58	69	50	27	60	24	32	74	0.143572	0.092877	0.223879	0.136309	0.081571	0.138119	0.119955	0.097688	0.132007	0.086237	0.054377	0.117776	0.04858	0.060266	0.142943	Bacteria	Gemmatimonadetes	Gemmatimonadetes	Gemmatimonadales	Gemmatimonadaceae
Otu000171	781	44	96	47	49	56	36	44	60	55	47	52	43	53	53	46	0.083121	0.168229	0.093949	0.080472	0.106232	0.070032	0.0812	0.101056	0.105223	0.081062	0.104727	0.084406	0.107281	0.099815	0.088856	Bacteria	Proteobacteria	Alphaproteobacteria	Rhodobacterales	Rhodobacteraceae
Otu000172	264	16	35	16	14	15	28	13	18	14	14	13	15	10	26	17	0.030226	0.061334	0.031983	0.022992	0.028455	0.054469	0.023991	0.030317	0.026784	0.024146	0.026182	0.029444	0.020242	0.048966	0.032838	Bacteria	Acidobacteria
Otu000173	413	36	46	27	43	29	21	34	23	25	19	22	14	23	39	12	0.068008	0.08061	0.053971	0.070618	0.055013	0.040852	0.062746	0.038738	0.047829	0.03277	0.044307	0.027481	0.046556	0.073449	0.02318	Bacteria	Acidobacteria
Otu000174	481	34	45	16	25	37	13	7	9	47	27	40	38	71	52	20	0.06423	0.078857	0.031983	0.041057	0.070189	0.025289	0.012918	0.015158	0.089918	0.046568	0.080559	0.074592	0.143716	0.097932	0.038633	Bacteria	Planctomycetes	Planctomycetacia	Planctomycetales	Planctomycetaceae	Gemmata
Otu000175	649	29	7	57	14	31	34	9	25	94	74	27	34	34	52	128	0.054784	0.012267	0.113938	0.022992	0.058807	0.066141	0.016609	0.042107	0.179835	0.12763	0.054377	0.06674	0.068822	0.097932	0.247252	Bacteria	Verrucomicrobia	Opitutae	Opitutales	Opitutaceae	Opitutus
Otu000176	392	26	10	21	29	16	27	8	22	34	99	15	20	42	11	12	0.049117	0.017524	0.041977	0.047626	0.030352	0.052524	0.014764	0.037054	0.065047	0.170749	0.03021	0.039259	0.085015	0.020716	0.02318	Bacteria	Bacteroidetes	Flavobacteriia	Flavobacteriales	Flavobacteriaceae	Flavobacterium
Otu000177	901	131	83	65	55	48	56	68	53	39	104	32	49	27	39	52	0.247473	0.145448	0.12993	0.090325	0.091056	0.108939	0.125491	0.089266	0.074613	0.179372	0.064447	0.096184	0.054653	0.073449	0.100446	Bacteria	Nitrospirae	Nitrospira	Nitrospirales	0319-6A21	bacterium_WX65	bacterium_WX65
Otu000178	346	21	21	13	41	22	20	35	29	13	19	26	26	16	33	11	0.039671	0.0368	0.025986	0.067333	0.041734	0.038907	0.064591	0.048844	0.024871	0.03277	0.052363	0.051036	0.032387	0.062149	0.021248	Bacteria	Proteobacteria	Betaproteobacteria	Burkholderiales	Comamonadaceae	Methylibium
Otu000179	902	80	95	27	90	50	55	75	53	53	57	47	61	41	63	55	0.151129	0.166477	0.053971	0.147805	0.09485	0.106993	0.13841	0.089266	0.101397	0.09831	0.094657	0.119739	0.082991	0.118649	0.106241	Bacteria	Proteobacteria	Betaproteobacteria	SC-I-84
Otu000180	1032	75	75	81	85	58	63	87	76	71	97	37	50	45	65	67	0.141683	0.131429	0.161913	0.139594	0.110026	0.122556	0.160555	0.128004	0.135833	0.167299	0.074517	0.098147	0.091088	0.122415	0.129421	Bacteria	Proteobacteria	Alphaproteobacteria	Rhizobiales
Otu000181	919	57	120	58	47	34	43	34	59	39	137	44	54	79	42	72	0.107679	0.210287	0.115937	0.077187	0.064498	0.083649	0.062746	0.099372	0.074613	0.236288	0.088615	0.105999	0.159909	0.079099	0.139079	Bacteria	Nitrospirae	Nitrospira	Nitrospirales	0319-6A21
Otu000182	852	57	98	42	72	70	74	65	62	48	57	35	56	35	47	34	0.107679	0.171734	0.083955	0.118244	0.13279	0.143955	0.119955	0.104425	0.091831	0.09831	0.070489	0.109925	0.070846	0.088516	0.065676	Bacteria	Gemmatimonadetes	S0134_terrestrial_group
Otu000183	901	37	81	85	48	62	29	74	65	34	67	58	49	102	48	62	0.069897	0.141943	0.169908	0.078829	0.117614	0.056415	0.136564	0.109477	0.065047	0.115557	0.116811	0.096184	0.206465	0.090399	0.119763	Bacteria	Actinobacteria	Acidimicrobiia	Acidimicrobiales
Otu000184	363	24	14	31	17	33	19	5	20	37	23	18	21	55	25	21	0.045339	0.024533	0.061967	0.027919	0.062601	0.036961	0.009227	0.033685	0.070786	0.039669	0.036252	0.041222	0.111329	0.047083	0.040565	Bacteria	Planctomycetes	Planctomycetacia	Planctomycetales	Planctomycetaceae
Otu000185	451	17	5	11	23	10	29	3	14	10	177	13	36	77	13	13	0.032115	0.008762	0.021988	0.037772	0.01897	0.056415	0.005536	0.02358	0.019131	0.305278	0.026182	0.070666	0.155861	0.024483	0.025112	Bacteria	Proteobacteria	Gammaproteobacteria	Xanthomonadales	Xanthomonadaceae	Rhodanobacter
Otu000186	421	33	16	29	24	30	17	10	25	34	30	17	37	65	24	30	0.062341	0.028038	0.057969	0.039415	0.05691	0.033071	0.018455	0.042107	0.065047	0.051742	0.034238	0.072629	0.131571	0.045199	0.05795	Bacteria	Planctomycetes	Planctomycetacia	Planctomycetales	Planctomycetaceae	Pirellula
Otu000187	717	64	33	64	26	37	27	14	40	65	71	25	27	97	86	41	0.120903	0.057829	0.127931	0.042699	0.070189	0.052524	0.025836	0.067371	0.124354	0.122456	0.050349	0.052999	0.196344	0.161965	0.079198	Bacteria	Planctomycetes	Planctomycetacia	Planctomycetales	Planctomycetaceae
Otu000188	741	30	35	30	93	56	51	49	76	50	48	50	50	38	42	43	0.056673	0.061334	0.059968	0.152732	0.106232	0.099212	0.090428	0.128004	0.095657	0.082787	0.100699	0.098147	0.076918	0.079099	0.083061	Bacteria	Proteobacteria	Alphaproteobacteria	Rhizobiales	Methylobacteriaceae
Otu000189	854	35	43	48	79	66	59	48	59	38	83	59	72	48	59	58	0.066119	0.075353	0.095948	0.12974	0.125202	0.114775	0.088582	0.099372	0.072699	0.143153	0.118825	0.141332	0.09716	0.111115	0.112036	Bacteria	Proteobacteria	Alphaproteobacteria	Rhizobiales	Hyphomicrobiaceae	Hyphomicrobium
Otu000190	707	37	49	29	58	56	44	55	67	67	57	40	21	42	45	40	0.069897	0.085867	0.057969	0.095252	0.106232	0.085595	0.1015	0.112846	0.128181	0.09831	0.080559	0.041222	0.085015	0.084749	0.077266	Bacteria	Chloroflexi	TK10
Otu000191	228	14	12	14	22	17	9	13	17	11	56	11	8	8	10	6	0.026448	0.021029	0.027985	0.03613	0.032249	0.017508	0.023991	0.028633	0.021045	0.096585	0.022154	0.015704	0.016193	0.018833	0.01159	Bacteria	Gemmatimonadetes	S0134_terrestrial_group
Otu000192	983	84	89	50	88	51	75	109	97	49	59	44	58	35	53	42	0.158685	0.155962	0.099946	0.144521	0.096747	0.1459	0.201155	0.163374	0.093744	0.101759	0.088615	0.113851	0.070846	0.099815	0.08113	Bacteria	Actinobacteria	Acidimicrobiia	Acidimicrobiales
Otu000193	807	126	36	42	62	51	35	111	25	58	35	53	25	18	55	75	0.238028	0.063086	0.083955	0.101821	0.096747	0.068087	0.204846	0.042107	0.110962	0.060366	0.106741	0.049073	0.036435	0.103582	0.144874	Bacteria	Proteobacteria	Alphaproteobacteria	Caulobacterales	Hyphomonadaceae	Woodsholea
Otu000194	622	45	38	29	11	17	22	8	48	42	79	33	39	91	94	26	0.08501	0.066591	0.057969	0.018065	0.032249	0.042797	0.014764	0.080845	0.080352	0.136254	0.066461	0.076555	0.184199	0.177031	0.050223	Bacteria	Planctomycetes	Planctomycetacia	Planctomycetales	Planctomycetaceae	Pirellula
Otu000195	128	12	11	5	2	10	3	0	5	15	9	8	22	10	8	8	0.022669	0.019276	0.009995	0.003285	0.01897	0.005836	0	0.008421	0.028697	0.015523	0.016112	0.043185	0.020242	0.015066	0.015453	Bacteria	Planctomycetes	Planctomycetacia	Planctomycetales	Planctomycetaceae	Planctomyces
Otu000196	947	71	71	51	68	52	42	56	67	44	110	50	38	56	88	83	0.134127	0.12442	0.101945	0.111675	0.098644	0.081704	0.103346	0.112846	0.084178	0.189721	0.100699	0.074592	0.113353	0.165731	0.160328	Bacteria	Chloroflexi	JG30-KF-CM66
Otu000197	920	59	58	67	52	27	79	49	74	34	127	39	91	53	38	73	0.111457	0.101638	0.133928	0.085398	0.051219	0.153682	0.090428	0.124636	0.065047	0.219041	0.078545	0.178628	0.107281	0.071566	0.141011	Bacteria	Acidobacteria	Holophagae
Otu000198	893	104	76	44	72	41	56	61	31	54	67	33	58	33	97	66	0.196467	0.133181	0.087953	0.118244	0.077777	0.108939	0.112573	0.052212	0.10331	0.115557	0.066461	0.113851	0.066798	0.182681	0.127489	Bacteria	Gemmatimonadetes	Gemmatimonadetes	Gemmatimonadales	Gemmatimonadaceae
Otu000199	1060	59	70	104	73	38	92	81	81	31	92	58	106	41	65	69	0.111457	0.122667	0.207888	0.119886	0.072086	0.178971	0.149482	0.136426	0.059307	0.158675	0.116811	0.208072	0.082991	0.122415	0.133284	Bacteria	Actinobacteria	Thermoleophilia	Gaiellales
Otu000200	880	62	66	39	75	46	50	71	56	43	71	48	80	37	82	54	0.117125	0.115658	0.077958	0.123171	0.087262	0.097267	0.131028	0.094319	0.082265	0.122456	0.096671	0.157035	0.074894	0.154431	0.10431	Bacteria	Proteobacteria	Deltaproteobacteria	Desulfurellales	Desulfurellaceae	H16
Otu000201	909	77	61	73	93	47	75	74	65	69	34	45	64	36	55	41	0.145461	0.106896	0.145921	0.152732	0.089159	0.1459	0.136564	0.109477	0.132007	0.058641	0.090629	0.125628	0.07287	0.103582	0.079198	Bacteria	Proteobacteria	Alphaproteobacteria	Rhizobiales	Rhodobiaceae
Otu000202	750	47	35	38	53	52	69	52	48	49	71	48	25	47	47	69	0.088788	0.061334	0.075959	0.087041	0.098644	0.134228	0.095964	0.080845	0.093744	0.122456	0.096671	0.049073	0.095136	0.088516	0.133284	Bacteria	Proteobacteria	Alphaproteobacteria	Sphingomonadales	Sphingomonadaceae	Sphingomonas
Otu000203	472	5	2	66	32	17	19	16	20	50	22	34	38	52	92	7	0.009446	0.003505	0.131929	0.052553	0.032249	0.036961	0.029527	0.033685	0.095657	0.037944	0.068475	0.074592	0.105257	0.173265	0.013522	Bacteria	Proteobacteria	Gammaproteobacteria	Pseudomonadales	Pseudomonadaceae	Pseudomonas	Pseudomonas_brassicacearum_subsp_brassicacearum
Otu000204	384	25	33	17	48	47	10	29	17	32	23	28	6	15	25	29	0.047228	0.057829	0.033982	0.078829	0.089159	0.019453	0.053518	0.028633	0.061221	0.039669	0.056391	0.011778	0.030363	0.047083	0.056018	Bacteria	Gemmatimonadetes	Gemmatimonadetes	Gemmatimonadales	Gemmatimonadaceae
Otu000205	348	33	22	33	24	15	25	29	15	19	39	8	22	14	10	40	0.062341	0.038553	0.065964	0.039415	0.028455	0.048633	0.053518	0.025264	0.03635	0.067265	0.016112	0.043185	0.028338	0.018833	0.077266	Bacteria	Acidobacteria
Otu000206	519	48	34	28	84	22	37	26	40	34	25	23	33	30	29	26	0.090677	0.059581	0.05597	0.137951	0.041734	0.071977	0.047982	0.067371	0.065047	0.043118	0.046321	0.064777	0.060725	0.054616	0.050223	Bacteria	Actinobacteria	Actinobacteria	Micrococcales	Microbacteriaceae	Agromyces	Agromyces_neolithicus
Otu000207	923	52	83	59	69	57	58	66	57	58	85	44	61	58	61	55	0.098234	0.145448	0.117936	0.113317	0.108129	0.112829	0.1218	0.096003	0.110962	0.146602	0.088615	0.119739	0.117402	0.114882	0.106241	Bacteria	Proteobacteria	Deltaproteobacteria	NB1-j
Otu000208	757	68	37	25	70	42	68	105	41	41	41	41	56	25	56	41	0.128459	0.064838	0.049973	0.11496	0.079674	0.132283	0.193773	0.069055	0.078439	0.070714	0.082573	0.109925	0.050604	0.105465	0.079198	Bacteria	Gemmatimonadetes	Gemmatimonadetes	Gemmatimonadales	Gemmatimonadaceae
Otu000209	792	64	55	40	72	38	58	81	66	30	72	27	29	44	47	69	0.120903	0.096381	0.079957	0.118244	0.072086	0.112829	0.149482	0.111162	0.057394	0.124181	0.054377	0.056925	0.089063	0.088516	0.133284	Bacteria	Nitrospirae	Nitrospira	Nitrospirales	Nitrospiraceae	Nitrospira
Otu000210	483	45	25	35	16	36	27	10	25	33	18	21	38	68	48	38	0.08501	0.04381	0.069962	0.026276	0.068292	0.052524	0.018455	0.042107	0.063134	0.031045	0.042294	0.074592	0.137643	0.090399	0.073403	Bacteria	Planctomycetes	Planctomycetacia	Planctomycetales	Planctomycetaceae	Planctomyces
Otu000211	845	73	93	62	42	21	39	40	46	44	103	47	63	57	47	68	0.137905	0.162972	0.123933	0.068976	0.039837	0.075868	0.073818	0.077476	0.084178	0.177647	0.094657	0.123665	0.115378	0.088516	0.131353	Bacteria	Proteobacteria	Deltaproteobacteria	Desulfurellales	Desulfurellaceae	H16
Otu000212	360	34	47	29	27	43	17	23	21	12	20	14	23	14	20	16	0.06423	0.082362	0.057969	0.044342	0.081571	0.033071	0.042446	0.03537	0.022958	0.034495	0.028196	0.045148	0.028338	0.037666	0.030907	Bacteria	Planctomycetes	Phycisphaerae	Tepidisphaerales	Tepidisphaeraceae
Otu000213	634	41	80	62	69	31	44	43	65	31	29	23	51	19	29	17	0.077453	0.140191	0.123933	0.113317	0.058807	0.085595	0.079355	0.109477	0.059307	0.050017	0.046321	0.10011	0.038459	0.054616	0.032838	Bacteria	Actinobacteria	MB-A2-108
Otu000214	636	41	16	29	50	47	32	38	57	60	65	45	32	38	34	52	0.077453	0.028038	0.057969	0.082114	0.089159	0.062251	0.070128	0.096003	0.114789	0.112108	0.090629	0.062814	0.076918	0.064033	0.100446	Bacteria	Proteobacteria	Alphaproteobacteria	Rhizobiales	Rhizobiaceae	Ensifer	Ensifer_meliloti
Otu000215	766	40	36	58	81	27	62	66	44	44	44	40	90	22	61	51	0.075564	0.063086	0.115937	0.133025	0.051219	0.120611	0.1218	0.074108	0.084178	0.075888	0.080559	0.176665	0.044532	0.114882	0.098515	Bacteria	Actinobacteria	Actinobacteria	Frankiales	Geodermatophilaceae
Otu000216	331	26	29	19	30	19	32	30	23	20	22	16	13	11	31	10	0.049117	0.050819	0.037979	0.049268	0.036043	0.062251	0.055364	0.038738	0.038263	0.037944	0.032224	0.025518	0.022266	0.058383	0.019317	Bacteria	Acidobacteria
Otu000217	780	85	69	48	78	63	37	98	71	45	18	30	28	26	42	42	0.160574	0.120915	0.095948	0.128098	0.119511	0.071977	0.180855	0.119583	0.086091	0.031045	0.060419	0.054962	0.052628	0.079099	0.08113	Bacteria	Gemmatimonadetes	Gemmatimonadetes	Gemmatimonadales	Gemmatimonadaceae
Otu000218	516	32	38	12	35	53	24	27	38	25	46	31	11	56	40	48	0.060451	0.066591	0.023987	0.05748	0.100541	0.046688	0.049827	0.064002	0.047829	0.079338	0.062433	0.021592	0.113353	0.075332	0.09272	Bacteria	Proteobacteria	Alphaproteobacteria	Sphingomonadales	Sphingomonadaceae	Sphingomonas
Otu000219	440	12	27	12	34	35	34	33	19	37	45	47	17	22	41	25	0.022669	0.047314	0.023987	0.055837	0.066395	0.066141	0.0609	0.032001	0.070786	0.077613	0.094657	0.03337	0.044532	0.077216	0.048291	Bacteria	Bacteroidetes	Sphingobacteriia	Sphingobacteriales	Saprospiraceae
Otu000220	849	42	54	76	87	42	48	53	75	55	41	45	72	47	64	48	0.079343	0.094629	0.151918	0.142878	0.079674	0.093376	0.097809	0.12632	0.105223	0.070714	0.090629	0.141332	0.095136	0.120532	0.09272	Bacteria	Actinobacteria	Actinobacteria	Micromonosporales	Micromonosporaceae	Luedemannella
Otu000221	930	74	36	68	74	42	55	66	80	39	77	33	43	71	52	120	0.139794	0.063086	0.135927	0.121529	0.079674	0.106993	0.1218	0.134741	0.074613	0.132804	0.066461	0.084406	0.143716	0.097932	0.231799	Bacteria	Acidobacteria	Holophagae
Otu000222	730	97	25	58	76	47	43	96	43	88	25	35	32	26	19	20	0.183244	0.04381	0.115937	0.124813	0.089159	0.083649	0.177164	0.072423	0.168357	0.043118	0.070489	0.062814	0.052628	0.035783	0.038633	Bacteria	Actinobacteria	Actinobacteria	Streptomycetales	Streptomycetaceae	Streptomyces
Otu000223	666	60	33	60	73	36	47	61	55	28	37	33	39	43	35	26	0.113347	0.057829	0.119935	0.119886	0.068292	0.091431	0.112573	0.092635	0.053568	0.063815	0.066461	0.076555	0.087039	0.065916	0.050223	Bacteria	Actinobacteria	Actinobacteria
Otu000224	590	66	55	26	37	29	18	42	33	26	72	69	38	44	13	22	0.124681	0.096381	0.051972	0.060764	0.055013	0.035016	0.077509	0.055581	0.049742	0.124181	0.138964	0.074592	0.089063	0.024483	0.042496	Bacteria	Firmicutes	Bacilli	Bacillales	Planococcaceae	Paenisporosarcina
Otu000225	765	61	39	27	75	45	50	40	58	44	58	58	39	63	66	42	0.115236	0.068343	0.053971	0.123171	0.085365	0.097267	0.073818	0.097688	0.084178	0.100034	0.116811	0.076555	0.127523	0.124298	0.08113	Bacteria	Proteobacteria	Alphaproteobacteria	Rhizobiales	Hyphomicrobiaceae	Pedomicrobium
Otu000226	484	36	51	40	61	30	25	35	42	54	22	22	20	13	10	23	0.068008	0.089372	0.079957	0.100179	0.05691	0.048633	0.064591	0.070739	0.10331	0.037944	0.044307	0.039259	0.026314	0.018833	0.044428	Bacteria	Actinobacteria	Actinobacteria	Propionibacteriales	Nocardioidaceae	Aeromicrobium
Otu000227	469	22	48	37	10	30	9	31	27	14	55	44	27	40	41	34	0.04156	0.084115	0.07396	0.016423	0.05691	0.017508	0.057209	0.045475	0.026784	0.09486	0.088615	0.052999	0.080967	0.077216	0.065676	Bacteria	Acidobacteria	Blastocatellia	Blastocatellales	Blastocatellaceae	RB41
Otu000228	419	25	45	36	24	45	29	35	28	44	22	23	10	17	14	22	0.047228	0.078857	0.071961	0.039415	0.085365	0.056415	0.064591	0.047159	0.084178	0.037944	0.046321	0.019629	0.034411	0.026366	0.042496	Bacteria	Gemmatimonadetes	Gemmatimonadetes	Gemmatimonadales	Gemmatimonadaceae
Otu000229	621	76	53	39	41	65	42	74	35	51	21	28	25	16	26	29	0.143572	0.092877	0.077958	0.067333	0.123305	0.081704	0.136564	0.058949	0.09757	0.036219	0.056391	0.049073	0.032387	0.048966	0.056018	Bacteria	Proteobacteria	Gammaproteobacteria	Xanthomonadales	Xanthomonadaceae	Arenimonas
Otu000230	424	23	4	23	8	16	26	0	21	93	51	16	12	53	20	58	0.04345	0.00701	0.045975	0.013138	0.030352	0.050579	0	0.03537	0.177922	0.087961	0.032224	0.023555	0.107281	0.037666	0.112036	Bacteria	Armatimonadetes	Fimbriimonadia	Fimbriimonadales	Fimbriimonadaceae
Otu000231	492	37	28	33	33	28	27	52	26	12	61	18	30	26	44	37	0.069897	0.049067	0.065964	0.054195	0.053116	0.052524	0.095964	0.043791	0.022958	0.105209	0.036252	0.058888	0.052628	0.082866	0.071471	Bacteria	Acidobacteria	Blastocatellia	Blastocatellales	Blastocatellaceae
Otu000232	520	79	8	49	17	30	30	18	35	35	39	21	25	46	41	47	0.14924	0.014019	0.097947	0.027919	0.05691	0.05836	0.033218	0.058949	0.06696	0.067265	0.042294	0.049073	0.093112	0.077216	0.090788	Bacteria	Planctomycetes	Planctomycetacia	Planctomycetales	Planctomycetaceae	Pirellula
Otu000233	830	48	40	78	84	40	35	37	54	49	53	50	100	38	78	46	0.090677	0.070096	0.155916	0.137951	0.07588	0.068087	0.068282	0.09095	0.093744	0.091411	0.100699	0.196294	0.076918	0.146898	0.088856	Bacteria	Actinobacteria	Thermoleophilia	Solirubrobacterales	Solirubrobacteraceae	Solirubrobacter
Otu000234	642	47	36	35	60	33	39	59	28	44	46	36	32	28	75	44	0.088788	0.063086	0.069962	0.098537	0.062601	0.075868	0.108882	0.047159	0.084178	0.079338	0.072503	0.062814	0.056677	0.141248	0.084993	Bacteria	Proteobacteria	Betaproteobacteria	SC-I-84
Otu000235	473	49	19	28	22	27	9	4	19	50	38	20	23	43	76	46	0.092566	0.033295	0.05597	0.03613	0.051219	0.017508	0.007382	0.032001	0.095657	0.06554	0.04028	0.045148	0.087039	0.143132	0.088856	Bacteria	Planctomycetes	Planctomycetacia	Planctomycetales	Planctomycetaceae	Pirellula
Otu000236	566	30	50	44	59	33	41	37	45	43	39	32	25	22	39	27	0.056673	0.087619	0.087953	0.096894	0.062601	0.079759	0.068282	0.075792	0.082265	0.067265	0.064447	0.049073	0.044532	0.073449	0.052155	Bacteria	Proteobacteria	Deltaproteobacteria	Myxococcales	Nannocystaceae
Otu000237	733	61	46	35	74	49	56	61	74	56	27	29	63	27	28	47	0.115236	0.08061	0.069962	0.121529	0.092953	0.108939	0.112573	0.124636	0.107136	0.046568	0.058405	0.123665	0.054653	0.052733	0.090788	Bacteria	Actinobacteria	Actinobacteria	Propionibacteriales	Nocardioidaceae	Nocardioides
Otu000238	688	49	65	43	70	45	53	51	44	44	29	45	35	42	41	32	0.092566	0.113905	0.085954	0.11496	0.085365	0.103103	0.094119	0.074108	0.084178	0.050017	0.090629	0.068703	0.085015	0.077216	0.061813	Bacteria	Proteobacteria	Deltaproteobacteria	Myxococcales	Haliangiaceae	Haliangium
Otu000239	768	60	75	27	64	44	43	49	42	38	84	50	50	51	49	42	0.113347	0.131429	0.053971	0.105106	0.083468	0.083649	0.090428	0.070739	0.072699	0.144878	0.100699	0.098147	0.103233	0.092282	0.08113	Bacteria	Gemmatimonadetes	BD2-11_terrestrial_group
Otu000240	1030	31	18	13	31	26	25	522	48	61	64	37	53	23	28	50	0.058562	0.031543	0.025986	0.050911	0.049322	0.048633	0.963331	0.080845	0.116702	0.110383	0.074517	0.104036	0.046556	0.052733	0.096583	Bacteria	Proteobacteria	Betaproteobacteria	Burkholderiales	Comamonadaceae	Variovorax	Variovorax_paradoxus
Otu000241	468	31	43	38	37	19	36	41	43	23	22	31	24	19	42	19	0.058562	0.075353	0.075959	0.060764	0.036043	0.070032	0.075664	0.072423	0.044002	0.037944	0.062433	0.047111	0.038459	0.079099	0.036702	Bacteria	Acidobacteria
Otu000242	388	38	51	46	47	28	21	57	18	28	5	13	11	9	10	6	0.071786	0.089372	0.09195	0.077187	0.053116	0.040852	0.105191	0.030317	0.053568	0.008624	0.026182	0.021592	0.018218	0.018833	0.01159	Bacteria	Gemmatimonadetes	S0134_terrestrial_group
Otu000243	777	35	68	52	58	34	27	63	88	46	47	95	50	31	69	14	0.066119	0.119162	0.103944	0.095252	0.064498	0.052524	0.116264	0.148216	0.088005	0.081062	0.191328	0.098147	0.062749	0.129948	0.027043	Bacteria	Actinobacteria	Thermoleophilia	Solirubrobacterales	Elev-16S-1332
Otu000244	648	41	52	44	39	25	30	38	40	35	100	33	35	45	29	62	0.077453	0.091124	0.087953	0.064049	0.047425	0.05836	0.070128	0.067371	0.06696	0.172473	0.066461	0.068703	0.091088	0.054616	0.119763	Bacteria	Nitrospirae	Nitrospira	Nitrospirales	0319-6A21
Otu000245	452	43	37	38	37	27	21	56	19	23	36	22	30	21	20	22	0.081232	0.064838	0.075959	0.060764	0.051219	0.040852	0.103346	0.032001	0.044002	0.06209	0.044307	0.058888	0.042508	0.037666	0.042496	Bacteria	Acidobacteria
Otu000246	650	69	34	42	19	49	34	15	40	38	31	22	102	74	39	42	0.130349	0.059581	0.083955	0.031203	0.092953	0.066141	0.027682	0.067371	0.072699	0.053467	0.044307	0.20022	0.149788	0.073449	0.08113	Bacteria	Planctomycetes	Phycisphaerae	CCM11a
Otu000247	811	37	27	68	65	49	46	37	44	33	31	59	158	47	68	42	0.069897	0.047314	0.135927	0.106748	0.092953	0.089485	0.068282	0.074108	0.063134	0.053467	0.118825	0.310144	0.095136	0.128065	0.08113	Bacteria	Actinobacteria	Actinobacteria	Micromonosporales	Micromonosporaceae	Virgisporangium
Otu000248	145	10	12	12	22	7	11	16	4	13	6	5	9	4	9	5	0.018891	0.021029	0.023987	0.03613	0.013279	0.021399	0.029527	0.006737	0.024871	0.010348	0.01007	0.017666	0.008097	0.01695	0.009658	Bacteria	Acidobacteria	Holophagae
Otu000249	539	29	43	45	33	26	35	13	34	30	52	11	44	74	27	43	0.054784	0.075353	0.089951	0.054195	0.049322	0.068087	0.023991	0.057265	0.057394	0.089686	0.022154	0.086369	0.149788	0.050849	0.083061	Bacteria	Planctomycetes	Planctomycetacia	Planctomycetales	Planctomycetaceae	Planctomyces
Otu000250	255	19	21	31	29	24	11	11	12	18	7	7	15	7	25	18	0.035893	0.0368	0.061967	0.047626	0.045528	0.021399	0.0203	0.020211	0.034437	0.012073	0.014098	0.029444	0.014169	0.047083	0.03477	Bacteria	Planctomycetes	Phycisphaerae	Tepidisphaerales	Tepidisphaeraceae
Otu000251	190	6	25	11	19	9	13	12	16	16	19	9	5	12	4	14	0.011335	0.04381	0.021988	0.031203	0.017073	0.025289	0.022146	0.026948	0.03061	0.03277	0.018126	0.009815	0.02429	0.007533	0.027043	Bacteria	Chloroflexi	Gitt-GS-136
Otu000252	422	34	44	40	48	18	35	36	21	36	18	14	19	11	18	30	0.06423	0.077105	0.079957	0.078829	0.034146	0.068087	0.066437	0.03537	0.068873	0.031045	0.028196	0.037296	0.022266	0.0339	0.05795	Bacteria	Acidobacteria
Otu000253	566	33	62	34	44	44	32	50	42	20	46	29	36	23	32	39	0.062341	0.108648	0.067963	0.07226	0.083468	0.062251	0.092273	0.070739	0.038263	0.079338	0.058405	0.070666	0.046556	0.060266	0.075335	Bacteria	Actinobacteria	Acidimicrobiia	Acidimicrobiales
Otu000254	661	47	55	19	30	49	46	38	37	39	71	41	25	29	70	65	0.088788	0.096381	0.037979	0.049268	0.092953	0.089485	0.070128	0.062318	0.074613	0.122456	0.082573	0.049073	0.058701	0.131832	0.125558	Bacteria	Proteobacteria	Betaproteobacteria	Burkholderiales	Comamonadaceae
Otu000255	442	77	4	46	11	25	23	7	5	27	42	7	43	58	6	61	0.145461	0.00701	0.09195	0.018065	0.047425	0.044743	0.012918	0.008421	0.051655	0.072439	0.014098	0.084406	0.117402	0.0113	0.117831	Bacteria	Planctomycetes	Planctomycetacia	Planctomycetales	Planctomycetaceae	Pirellula
Otu000256	339	9	13	15	31	23	28	26	23	25	27	29	24	19	27	20	0.017002	0.022781	0.029984	0.050911	0.043631	0.054469	0.047982	0.038738	0.047829	0.046568	0.058405	0.047111	0.038459	0.050849	0.038633	Bacteria	Bacteroidetes	Cytophagia	Cytophagales	Cytophagaceae
Otu000257	295	15	18	25	7	23	19	3	16	38	24	7	15	38	24	23	0.028337	0.031543	0.049973	0.011496	0.043631	0.036961	0.005536	0.026948	0.072699	0.041394	0.014098	0.029444	0.076918	0.045199	0.044428	Bacteria	Planctomycetes	Planctomycetacia	Planctomycetales	Planctomycetaceae	Pir4_lineage
Otu000258	389	40	23	17	37	31	21	38	18	11	26	25	15	14	47	26	0.075564	0.040305	0.033982	0.060764	0.058807	0.040852	0.070128	0.030317	0.021045	0.044843	0.050349	0.029444	0.028338	0.088516	0.050223	Bacteria	Gemmatimonadetes	Gemmatimonadetes	Gemmatimonadales	Gemmatimonadaceae
Otu000259	617	31	45	33	31	46	45	34	49	43	42	67	45	22	43	41	0.058562	0.078857	0.065964	0.050911	0.087262	0.08754	0.062746	0.082529	0.082265	0.072439	0.134936	0.088332	0.044532	0.080982	0.079198	Bacteria	Proteobacteria	Gammaproteobacteria	Enterobacteriales	Enterobacteriaceae
Otu000260	499	39	52	54	87	31	32	52	36	31	18	17	11	7	11	21	0.073675	0.091124	0.107942	0.142878	0.058807	0.062251	0.095964	0.060634	0.059307	0.031045	0.034238	0.021592	0.014169	0.020716	0.040565	Bacteria	Gemmatimonadetes	Gemmatimonadetes	Gemmatimonadales	Gemmatimonadaceae
Otu000261	596	31	36	27	39	27	50	63	42	15	39	43	43	65	42	34	0.058562	0.063086	0.053971	0.064049	0.051219	0.097267	0.116264	0.070739	0.028697	0.067265	0.086601	0.084406	0.131571	0.079099	0.065676	Bacteria	Proteobacteria	Alphaproteobacteria	Rhodospirillales
Otu000262	556	27	25	92	65	20	29	40	53	50	25	11	17	38	4	60	0.051006	0.04381	0.183901	0.106748	0.03794	0.056415	0.073818	0.089266	0.095657	0.043118	0.022154	0.03337	0.076918	0.007533	0.115899	Bacteria	Actinobacteria	Thermoleophilia	Solirubrobacterales	Elev-16S-1332
Otu000263	565	30	25	34	27	25	16	11	55	56	34	48	27	54	50	73	0.056673	0.04381	0.067963	0.044342	0.047425	0.031125	0.0203	0.092635	0.107136	0.058641	0.096671	0.052999	0.109305	0.094166	0.141011	Bacteria	Chloroflexi	Caldilineae	Caldilineales	Caldilineaceae
Otu000264	955	7	7	9	28	48	18	35	34	38	390	158	35	62	57	29	0.013224	0.012267	0.01799	0.045984	0.091056	0.035016	0.064591	0.057265	0.072699	0.672646	0.318208	0.068703	0.125498	0.107349	0.056018	Bacteria	Proteobacteria	Gammaproteobacteria	Pseudomonadales	Pseudomonadaceae	Pseudomonas
Otu000265	348	14	32	11	25	35	20	44	21	26	14	28	13	11	24	30	0.026448	0.056076	0.021988	0.041057	0.066395	0.038907	0.0812	0.03537	0.049742	0.024146	0.056391	0.025518	0.022266	0.045199	0.05795	Bacteria	Proteobacteria	Betaproteobacteria	Nitrosomonadales	Nitrosomonadaceae
Otu000266	663	64	41	39	38	33	66	66	56	47	51	27	53	26	25	31	0.120903	0.071848	0.077958	0.062407	0.062601	0.128392	0.1218	0.094319	0.089918	0.087961	0.054377	0.104036	0.052628	0.047083	0.059881	Bacteria	Bacteroidetes	Sphingobacteriia	Sphingobacteriales	Chitinophagaceae
Otu000267	390	31	19	15	39	32	43	27	34	22	20	18	9	33	25	23	0.058562	0.033295	0.029984	0.064049	0.060704	0.083649	0.049827	0.057265	0.042089	0.034495	0.036252	0.017666	0.066798	0.047083	0.044428	Bacteria	Proteobacteria	Alphaproteobacteria	Rhodospirillales	Rhodospirillaceae
Otu000268	248	14	14	17	7	20	1	1	15	17	16	21	23	42	28	12	0.026448	0.024533	0.033982	0.011496	0.03794	0.001945	0.001845	0.025264	0.032523	0.027596	0.042294	0.045148	0.085015	0.052733	0.02318	Bacteria	Planctomycetes	Planctomycetacia	Planctomycetales	Planctomycetaceae	Pir4_lineage
Otu000269	534	44	66	38	50	52	33	35	34	26	4	18	36	20	46	32	0.083121	0.115658	0.075959	0.082114	0.098644	0.064196	0.064591	0.057265	0.049742	0.006899	0.036252	0.070666	0.040483	0.086632	0.061813	Bacteria	Planctomycetes	Phycisphaerae	Phycisphaerales	Phycisphaeraceae	AKYG587
Otu000270	401	30	42	21	33	44	19	20	24	40	9	17	30	31	20	21	0.056673	0.0736	0.041977	0.054195	0.083468	0.036961	0.036909	0.040422	0.076526	0.015523	0.034238	0.058888	0.062749	0.037666	0.040565	Bacteria	Planctomycetes	Phycisphaerae	Phycisphaerales	Phycisphaeraceae	SM1A02
Otu000271	589	28	26	39	55	30	34	32	50	32	71	27	31	28	57	49	0.052895	0.045562	0.077958	0.090325	0.05691	0.066141	0.059055	0.084213	0.061221	0.122456	0.054377	0.060851	0.056677	0.107349	0.094651	Bacteria	Proteobacteria	Alphaproteobacteria	Rhodobacterales	Rhodobacteraceae
Otu000272	712	63	117	46	40	26	60	101	39	38	36	16	31	27	49	23	0.119014	0.205029	0.09195	0.065691	0.049322	0.11672	0.186392	0.065686	0.072699	0.06209	0.032224	0.060851	0.054653	0.092282	0.044428	Bacteria	Acidobacteria	Holophagae
Otu000273	360	27	23	21	28	21	26	17	18	26	37	17	29	30	26	14	0.051006	0.040305	0.041977	0.045984	0.039837	0.050579	0.031373	0.030317	0.049742	0.063815	0.034238	0.056925	0.060725	0.048966	0.027043	Bacteria	Proteobacteria	Alphaproteobacteria	Sphingomonadales
Otu000274	472	42	25	33	48	23	29	116	26	19	22	27	3	20	25	14	0.079343	0.04381	0.065964	0.078829	0.043631	0.056415	0.214073	0.043791	0.03635	0.037944	0.054377	0.005889	0.040483	0.047083	0.027043	Bacteria	Acidobacteria	Holophagae
Otu000275	553	39	38	34	52	35	35	37	43	42	31	35	34	33	32	33	0.073675	0.066591	0.067963	0.085398	0.066395	0.068087	0.068282	0.072423	0.080352	0.053467	0.070489	0.06674	0.066798	0.060266	0.063745	Bacteria	Actinobacteria	Acidimicrobiia	Acidimicrobiales
Otu000276	680	34	68	38	49	63	47	47	40	43	26	35	55	45	43	47	0.06423	0.119162	0.075959	0.080472	0.119511	0.091431	0.086737	0.067371	0.082265	0.044843	0.070489	0.107962	0.091088	0.080982	0.090788	Bacteria	Actinobacteria	Acidimicrobiia	Acidimicrobiales	Iamiaceae	Iamia
Otu000277	647	55	49	34	53	44	37	62	39	31	24	59	34	17	67	42	0.103901	0.085867	0.067963	0.087041	0.083468	0.071977	0.114419	0.065686	0.059307	0.041394	0.118825	0.06674	0.034411	0.126182	0.08113	Bacteria	Proteobacteria	Alphaproteobacteria	Rhodospirillales	MNC12
Otu000278	692	51	83	56	36	60	56	28	53	28	19	34	83	35	37	33	0.096345	0.145448	0.11194	0.059122	0.11382	0.108939	0.051673	0.089266	0.053568	0.03277	0.068475	0.162924	0.070846	0.069682	0.063745	Bacteria	Planctomycetes	Phycisphaerae	Phycisphaerales	Phycisphaeraceae	SM1A02
Otu000279	340	32	31	21	26	26	17	14	24	26	30	22	22	11	13	25	0.060451	0.054324	0.041977	0.042699	0.049322	0.033071	0.025836	0.040422	0.049742	0.051742	0.044307	0.043185	0.022266	0.024483	0.048291	Bacteria	Acidobacteria
Otu000280	258	18	32	7	22	16	22	8	23	8	12	7	19	17	33	14	0.034004	0.056076	0.013992	0.03613	0.030352	0.042797	0.014764	0.038738	0.015305	0.020697	0.014098	0.037296	0.034411	0.062149	0.027043	Bacteria	Acidobacteria
Otu000281	211	18	18	13	13	13	9	19	22	9	13	18	6	10	15	15	0.034004	0.031543	0.025986	0.02135	0.024661	0.017508	0.035064	0.037054	0.017218	0.022422	0.036252	0.011778	0.020242	0.02825	0.028975	Bacteria	Acidobacteria
Otu000282	38	0	0	0	0	0	0	0	1	0	27	6	4	0	0	0	0	0	0	0	0	0	0	0.001684	0	0.046568	0.012084	0.007852	0	0	0	Bacteria	Bacteroidetes	Flavobacteriia	Flavobacteriales	Flavobacteriaceae	Vitellibacter
Otu000283	492	38	35	15	30	49	22	54	37	53	28	23	14	26	31	37	0.071786	0.061334	0.029984	0.049268	0.092953	0.042797	0.099655	0.062318	0.101397	0.048293	0.046321	0.027481	0.052628	0.058383	0.071471	Bacteria	Gemmatimonadetes	Gemmatimonadetes	Gemmatimonadales	Gemmatimonadaceae
Otu000284	225	13	30	12	25	27	22	14	16	17	13	14	8	7	2	5	0.024558	0.052572	0.023987	0.041057	0.051219	0.042797	0.025836	0.026948	0.032523	0.022422	0.028196	0.015704	0.014169	0.003767	0.009658	Bacteria	Gemmatimonadetes	Longimicrobia	Longimicrobiales	Longimicrobiaceae
Otu000285	606	38	23	39	88	44	28	66	65	40	17	24	42	27	27	38	0.071786	0.040305	0.077958	0.144521	0.083468	0.054469	0.1218	0.109477	0.076526	0.02932	0.048335	0.082443	0.054653	0.050849	0.073403	Bacteria	Actinobacteria	Actinobacteria	Propionibacteriales	Nocardioidaceae	Nocardioides
Otu000286	645	53	47	61	34	34	54	40	33	26	50	19	52	48	47	47	0.100123	0.082362	0.121934	0.055837	0.064498	0.105048	0.073818	0.055581	0.049742	0.086237	0.038266	0.102073	0.09716	0.088516	0.090788	Bacteria	Proteobacteria	Deltaproteobacteria	Syntrophobacterales	Syntrophaceae
Otu000287	179	18	3	6	13	18	11	2	17	10	11	15	14	26	5	10	0.034004	0.005257	0.011994	0.02135	0.034146	0.021399	0.003691	0.028633	0.019131	0.018972	0.03021	0.027481	0.052628	0.009417	0.019317	Bacteria	Planctomycetes	Planctomycetacia	Planctomycetales	Planctomycetaceae	Planctomyces
Otu000288	691	136	55	26	39	39	51	37	55	24	34	35	37	35	31	57	0.256919	0.096381	0.051972	0.064049	0.073983	0.099212	0.068282	0.092635	0.045915	0.058641	0.070489	0.072629	0.070846	0.058383	0.110105	Bacteria	Gemmatimonadetes	Gemmatimonadetes	Gemmatimonadales	Gemmatimonadaceae
Otu000289	260	20	17	16	14	18	10	11	9	22	13	11	14	20	35	30	0.037782	0.029791	0.031983	0.022992	0.034146	0.019453	0.0203	0.015158	0.042089	0.022422	0.022154	0.027481	0.040483	0.065916	0.05795	Bacteria	Planctomycetes	Planctomycetacia	Planctomycetales	Planctomycetaceae
Otu000290	656	70	57	70	27	26	68	35	40	32	29	13	84	36	10	59	0.132238	0.099886	0.139924	0.044342	0.049322	0.132283	0.064591	0.067371	0.061221	0.050017	0.026182	0.164887	0.07287	0.018833	0.113968	Bacteria	Gemmatimonadetes	Gemmatimonadetes	Gemmatimonadales	Gemmatimonadaceae
Otu000291	617	33	31	47	66	45	37	20	55	39	43	26	38	54	63	20	0.062341	0.054324	0.093949	0.10839	0.085365	0.071977	0.036909	0.092635	0.074613	0.074164	0.052363	0.074592	0.109305	0.118649	0.038633	Bacteria	Proteobacteria	Alphaproteobacteria	Rhodospirillales	MSB-1E8
Otu000292	473	37	7	51	2	13	15	8	41	60	28	10	43	24	41	93	0.069897	0.012267	0.101945	0.003285	0.024661	0.02918	0.014764	0.069055	0.114789	0.048293	0.02014	0.084406	0.04858	0.077216	0.179644	Bacteria	Hydrogenedentes
Otu000293	736	33	65	66	49	25	51	34	48	25	72	57	74	46	48	43	0.062341	0.113905	0.131929	0.080472	0.047425	0.099212	0.062746	0.080845	0.047829	0.124181	0.114797	0.145258	0.093112	0.090399	0.083061	Bacteria	Actinobacteria	Thermoleophilia	Gaiellales
Otu000294	662	45	32	72	58	30	65	38	34	45	25	36	51	21	61	49	0.08501	0.056076	0.143922	0.095252	0.05691	0.126447	0.070128	0.057265	0.086091	0.043118	0.072503	0.10011	0.042508	0.114882	0.094651	Bacteria	Proteobacteria	Alphaproteobacteria	Rhizobiales	Rhodobiaceae
Otu000295	460	39	24	26	62	23	29	37	38	43	35	14	19	28	19	24	0.073675	0.042057	0.051972	0.101821	0.043631	0.056415	0.068282	0.064002	0.082265	0.060366	0.028196	0.037296	0.056677	0.035783	0.04636	Bacteria	Actinobacteria	Actinobacteria	Propionibacteriales	Nocardioidaceae	Nocardioides
Otu000296	757	41	60	30	68	39	49	45	64	37	63	44	61	38	79	39	0.077453	0.105143	0.059968	0.111675	0.073983	0.095321	0.083046	0.107793	0.070786	0.108658	0.088615	0.119739	0.076918	0.148781	0.075335	Bacteria	Actinobacteria	Actinobacteria	Micromonosporales	Micromonosporaceae	Luedemannella
Otu000297	336	20	56	9	34	56	13	17	22	22	6	18	9	17	21	16	0.037782	0.098134	0.01799	0.055837	0.106232	0.025289	0.031373	0.037054	0.042089	0.010348	0.036252	0.017666	0.034411	0.03955	0.030907	Bacteria	Actinobacteria
Otu000298	249	20	27	20	39	27	7	7	20	10	12	27	5	17	7	4	0.037782	0.047314	0.039978	0.064049	0.051219	0.013617	0.012918	0.033685	0.019131	0.020697	0.054377	0.009815	0.034411	0.013183	0.007727	Bacteria	Proteobacteria	Gammaproteobacteria	Cellvibrionales	Cellvibrionaceae	Cellvibrio
Otu000299	545	26	54	74	42	32	48	43	36	39	18	27	56	14	13	23	0.049117	0.094629	0.14792	0.068976	0.060704	0.093376	0.079355	0.060634	0.074613	0.031045	0.054377	0.109925	0.028338	0.024483	0.044428	Bacteria	Actinobacteria	Thermoleophilia	Solirubrobacterales	FFCH13075
Otu000300	259	26	18	25	11	14	15	5	19	27	17	5	7	21	30	19	0.049117	0.031543	0.049973	0.018065	0.026558	0.02918	0.009227	0.032001	0.051655	0.02932	0.01007	0.013741	0.042508	0.056499	0.036702	Bacteria	Planctomycetes	Planctomycetacia	Planctomycetales	Planctomycetaceae	Planctomyces
Otu000301	692	36	42	41	85	34	37	61	44	23	46	47	57	45	51	43	0.068008	0.0736	0.081956	0.139594	0.064498	0.071977	0.112573	0.074108	0.044002	0.079338	0.094657	0.111888	0.091088	0.096049	0.083061	Bacteria	Proteobacteria	Deltaproteobacteria	NB1-j
Otu000302	180	6	27	9	16	11	8	9	12	17	17	8	11	5	11	13	0.011335	0.047314	0.01799	0.026276	0.020867	0.015563	0.016609	0.020211	0.032523	0.02932	0.016112	0.021592	0.010121	0.020716	0.025112	Bacteria	Acidobacteria
Otu000303	603	58	19	49	41	33	56	38	37	24	67	19	69	41	17	35	0.109568	0.033295	0.097947	0.067333	0.062601	0.108939	0.070128	0.062318	0.045915	0.115557	0.038266	0.135443	0.082991	0.032016	0.067608	Bacteria	Bacteroidetes	Cytophagia	Cytophagales	Cytophagaceae	Chryseolinea
Otu000304	655	47	42	26	47	33	38	42	68	46	50	35	37	60	20	64	0.088788	0.0736	0.051972	0.077187	0.062601	0.073923	0.077509	0.11453	0.088005	0.086237	0.070489	0.072629	0.12145	0.037666	0.123626	Bacteria	Proteobacteria	Alphaproteobacteria	Caulobacterales	Hyphomonadaceae	Hirschia
Otu000305	479	22	48	35	17	56	19	51	62	27	20	40	5	8	40	29	0.04156	0.084115	0.069962	0.027919	0.106232	0.036961	0.094119	0.104425	0.051655	0.034495	0.080559	0.009815	0.016193	0.075332	0.056018	Bacteria	Acidobacteria	Holophagae
Otu000306	530	36	40	27	37	23	42	46	37	22	31	32	40	31	45	41	0.068008	0.070096	0.053971	0.060764	0.043631	0.081704	0.084891	0.062318	0.042089	0.053467	0.064447	0.078518	0.062749	0.084749	0.079198	Bacteria	Proteobacteria	Alphaproteobacteria	Rhodospirillales	I-10
Otu000307	565	37	25	31	51	36	25	53	67	35	30	72	23	30	24	26	0.069897	0.04381	0.061967	0.083756	0.068292	0.048633	0.097809	0.112846	0.06696	0.051742	0.145006	0.045148	0.060725	0.045199	0.050223	Bacteria	Firmicutes	Bacilli	Lactobacillales	Enterococcaceae	Enterococcus
Otu000308	464	26	19	19	26	30	22	54	44	22	40	29	21	29	35	48	0.049117	0.033295	0.037979	0.042699	0.05691	0.042797	0.099655	0.074108	0.042089	0.068989	0.058405	0.041222	0.058701	0.065916	0.09272	Bacteria	Proteobacteria	Alphaproteobacteria	Sphingomonadales	Sphingomonadaceae	Sphingomonas
Otu000309	485	22	45	14	66	42	39	40	43	31	15	27	41	41	5	14	0.04156	0.078857	0.027985	0.10839	0.079674	0.075868	0.073818	0.072423	0.059307	0.025871	0.054377	0.080481	0.082991	0.009417	0.027043	Bacteria	Gemmatimonadetes	Gemmatimonadetes	Gemmatimonadales	Gemmatimonadaceae
Otu000310	35	3	2	1	2	3	4	3	5	6	3	1	2	0	0	0	0.005667	0.003505	0.001999	0.003285	0.005691	0.007781	0.005536	0.008421	0.011479	0.005174	0.002014	0.003926	0	0	0	Bacteria	Gemmatimonadetes	Gemmatimonadetes	Gemmatimonadales	Gemmatimonadaceae
Otu000311	517	42	40	31	33	37	43	47	38	23	41	26	34	28	17	37	0.079343	0.070096	0.061967	0.054195	0.070189	0.083649	0.086737	0.064002	0.044002	0.070714	0.052363	0.06674	0.056677	0.032016	0.071471	Bacteria	Proteobacteria	Alphaproteobacteria	Rhizobiales	Bradyrhizobiaceae
Otu000312	626	50	76	41	61	35	39	30	64	29	50	25	27	28	47	24	0.094455	0.133181	0.081956	0.100179	0.066395	0.075868	0.055364	0.107793	0.055481	0.086237	0.050349	0.052999	0.056677	0.088516	0.04636	Bacteria	Proteobacteria	Deltaproteobacteria	Myxococcales	BIrii41
Otu000313	579	39	36	23	32	19	48	29	45	43	45	39	53	39	59	30	0.073675	0.063086	0.045975	0.052553	0.036043	0.093376	0.053518	0.075792	0.082265	0.077613	0.078545	0.104036	0.078943	0.111115	0.05795	Bacteria	Proteobacteria	Alphaproteobacteria	Rhodospirillales
Otu000314	350	24	25	22	27	22	43	23	29	21	23	14	26	8	23	20	0.045339	0.04381	0.043976	0.044342	0.041734	0.083649	0.042446	0.048844	0.040176	0.039669	0.028196	0.051036	0.016193	0.043316	0.038633	Bacteria	Acidobacteria
Otu000315	620	53	40	39	47	28	41	36	55	28	47	21	65	45	38	37	0.100123	0.070096	0.077958	0.077187	0.053116	0.079759	0.066437	0.092635	0.053568	0.081062	0.042294	0.127591	0.091088	0.071566	0.071471	Bacteria	Proteobacteria	Deltaproteobacteria	NB1-j
Otu000316	305	11	17	22	36	23	20	27	20	13	22	15	19	12	20	28	0.02078	0.029791	0.043976	0.059122	0.043631	0.038907	0.049827	0.033685	0.024871	0.037944	0.03021	0.037296	0.02429	0.037666	0.054086	Bacteria	Acidobacteria
Otu000317	576	43	28	36	50	33	67	51	31	36	45	22	28	26	40	40	0.081232	0.049067	0.071961	0.082114	0.062601	0.130338	0.094119	0.052212	0.068873	0.077613	0.044307	0.054962	0.052628	0.075332	0.077266	Bacteria	Proteobacteria	Alphaproteobacteria	Rhizobiales	KF-JG30-B3
Otu000318	642	53	40	22	47	54	20	62	23	27	54	51	35	63	42	49	0.100123	0.070096	0.043976	0.077187	0.102438	0.038907	0.114419	0.038738	0.051655	0.093136	0.102713	0.068703	0.127523	0.079099	0.094651	Bacteria	Actinobacteria	Acidimicrobiia	Acidimicrobiales	OM1_clade
Otu000319	610	32	40	20	51	58	77	38	56	39	37	10	20	45	39	48	0.060451	0.070096	0.039978	0.083756	0.110026	0.149791	0.070128	0.094319	0.074613	0.063815	0.02014	0.039259	0.091088	0.073449	0.09272	Bacteria	Actinobacteria	Acidimicrobiia	Acidimicrobiales	Acidimicrobiaceae
Otu000320	299	26	23	22	36	9	13	26	30	12	22	9	15	20	17	19	0.049117	0.040305	0.043976	0.059122	0.017073	0.025289	0.047982	0.050528	0.022958	0.037944	0.018126	0.029444	0.040483	0.032016	0.036702	Bacteria	Acidobacteria
Otu000321	178	8	28	10	22	21	9	14	13	6	10	7	2	7	14	7	0.015113	0.049067	0.019989	0.03613	0.039837	0.017508	0.025836	0.021895	0.011479	0.017247	0.014098	0.003926	0.014169	0.026366	0.013522	Bacteria	Acidobacteria
Otu000322	602	13	5	11	28	32	23	42	27	11	43	93	56	29	125	64	0.024558	0.008762	0.021988	0.045984	0.060704	0.044743	0.077509	0.045475	0.021045	0.074164	0.1873	0.109925	0.058701	0.235414	0.123626	Bacteria	Proteobacteria	Betaproteobacteria	Burkholderiales	Oxalobacteraceae	Massilia	Massilia_timonae
Otu000323	310	41	62	16	24	27	15	29	26	22	1	9	4	4	15	15	0.077453	0.108648	0.031983	0.039415	0.051219	0.02918	0.053518	0.043791	0.042089	0.001725	0.018126	0.007852	0.008097	0.02825	0.028975	Bacteria	Gemmatimonadetes	Gemmatimonadetes	Gemmatimonadales	Gemmatimonadaceae
Otu000324	455	23	41	30	57	23	28	30	28	19	26	23	29	36	32	30	0.04345	0.071848	0.059968	0.09361	0.043631	0.054469	0.055364	0.047159	0.03635	0.044843	0.046321	0.056925	0.07287	0.060266	0.05795	Bacteria	Actinobacteria	Acidimicrobiia	Acidimicrobiales
Otu000325	243	11	14	22	12	27	8	1	10	23	15	10	13	39	24	14	0.02078	0.024533	0.043976	0.019707	0.051219	0.015563	0.001845	0.016843	0.044002	0.025871	0.02014	0.025518	0.078943	0.045199	0.027043	Bacteria	Planctomycetes	Planctomycetacia	Planctomycetales	Planctomycetaceae	Rhodopirellula
Otu000326	157	4	4	4	5	13	9	1	8	28	11	7	10	38	10	5	0.007556	0.00701	0.007996	0.008211	0.024661	0.017508	0.001845	0.013474	0.053568	0.018972	0.014098	0.019629	0.076918	0.018833	0.009658	Bacteria	Planctomycetes	Planctomycetacia	Planctomycetales	Planctomycetaceae	Pir4_lineage
Otu000327	569	25	31	12	35	32	54	54	39	38	75	32	31	32	37	42	0.047228	0.054324	0.023987	0.05748	0.060704	0.105048	0.099655	0.065686	0.072699	0.129355	0.064447	0.060851	0.064773	0.069682	0.08113	Bacteria	Proteobacteria	Alphaproteobacteria	Rhodospirillales	AKYH478
Otu000328	656	53	55	57	56	48	47	88	43	35	29	26	24	21	29	45	0.100123	0.096381	0.113938	0.091968	0.091056	0.091431	0.162401	0.072423	0.06696	0.050017	0.052363	0.047111	0.042508	0.054616	0.086925	Bacteria	Gemmatimonadetes	S0134_terrestrial_group
Otu000329	595	51	49	12	52	57	32	51	28	34	32	25	36	17	85	34	0.096345	0.085867	0.023987	0.085398	0.108129	0.062251	0.094119	0.047159	0.065047	0.055191	0.050349	0.070666	0.034411	0.160081	0.065676	Bacteria	Gemmatimonadetes	Gemmatimonadetes	Gemmatimonadales	Gemmatimonadaceae
Otu000330	477	24	28	24	30	39	17	35	45	27	35	38	20	32	44	39	0.045339	0.049067	0.047974	0.049268	0.073983	0.033071	0.064591	0.075792	0.051655	0.060366	0.076531	0.039259	0.064773	0.082866	0.075335	Bacteria	Proteobacteria	Alphaproteobacteria	Sphingomonadales	Sphingomonadaceae	Sphingomonas
Otu000331	582	35	61	61	42	36	73	47	36	44	46	9	38	19	13	22	0.066119	0.106896	0.121934	0.068976	0.068292	0.14201	0.086737	0.060634	0.084178	0.079338	0.018126	0.074592	0.038459	0.024483	0.042496	Bacteria	Proteobacteria	Betaproteobacteria	TRA3-20
Otu000332	287	29	22	21	13	23	15	1	16	30	13	9	21	17	41	16	0.054784	0.038553	0.041977	0.02135	0.043631	0.02918	0.001845	0.026948	0.057394	0.022422	0.018126	0.041222	0.034411	0.077216	0.030907	Bacteria	Planctomycetes	Planctomycetacia	Planctomycetales	Planctomycetaceae	Gemmata
Otu000333	219	6	12	16	5	9	19	0	15	8	38	3	24	57	0	7	0.011335	0.021029	0.031983	0.008211	0.017073	0.036961	0	0.025264	0.015305	0.06554	0.006042	0.047111	0.115378	0	0.013522	Bacteria	Proteobacteria	Gammaproteobacteria	Xanthomonadales	Xanthomonadaceae	Rhodanobacter
Otu000334	650	32	42	68	61	35	41	53	48	28	44	58	42	24	40	34	0.060451	0.0736	0.135927	0.100179	0.066395	0.079759	0.097809	0.080845	0.053568	0.075888	0.116811	0.082443	0.04858	0.075332	0.065676	Bacteria	Actinobacteria	Thermoleophilia	Solirubrobacterales	0319-6M6
Otu000335	180	6	6	10	8	11	14	3	6	27	12	14	8	20	27	8	0.011335	0.010514	0.019989	0.013138	0.020867	0.027235	0.005536	0.010106	0.051655	0.020697	0.028196	0.015704	0.040483	0.050849	0.015453	Bacteria	Planctomycetes	Planctomycetacia	Planctomycetales	Planctomycetaceae
Otu000336	452	13	13	49	47	42	42	48	23	29	22	24	8	9	37	46	0.024558	0.022781	0.097947	0.077187	0.079674	0.081704	0.088582	0.038738	0.055481	0.037944	0.048335	0.015704	0.018218	0.069682	0.088856	Bacteria	Gemmatimonadetes	Longimicrobia	Longimicrobiales	Longimicrobiaceae
Otu000337	715	21	21	16	34	23	13	13	155	27	60	44	29	13	197	49	0.039671	0.0368	0.031983	0.055837	0.043631	0.025289	0.023991	0.261061	0.051655	0.103484	0.088615	0.056925	0.026314	0.371012	0.094651	Bacteria	Proteobacteria	Gammaproteobacteria	Xanthomonadales	Xanthomonadaceae	Lysobacter	Lysobacter_sp_Zs60
Otu000338	317	17	22	42	18	40	36	40	10	16	12	11	16	3	6	28	0.032115	0.038553	0.083955	0.029561	0.07588	0.070032	0.073818	0.016843	0.03061	0.020697	0.022154	0.031407	0.006073	0.0113	0.054086	Bacteria	Gemmatimonadetes	Longimicrobia	Longimicrobiales	Longimicrobiaceae
Otu000339	521	49	25	37	52	23	25	53	25	32	43	24	56	20	18	39	0.092566	0.04381	0.07396	0.085398	0.043631	0.048633	0.097809	0.042107	0.061221	0.074164	0.048335	0.109925	0.040483	0.0339	0.075335	Bacteria	Actinobacteria	Actinobacteria	Micrococcales	Microbacteriaceae	Agromyces
Otu000340	139	11	6	13	5	17	8	2	2	15	12	7	4	19	10	8	0.02078	0.010514	0.025986	0.008211	0.032249	0.015563	0.003691	0.003369	0.028697	0.020697	0.014098	0.007852	0.038459	0.018833	0.015453	Bacteria	Planctomycetes	Planctomycetacia	Planctomycetales	Planctomycetaceae	Pirellula
Otu000341	599	50	46	30	41	29	38	33	42	41	50	32	48	44	37	38	0.094455	0.08061	0.059968	0.067333	0.055013	0.073923	0.0609	0.070739	0.078439	0.086237	0.064447	0.094221	0.089063	0.069682	0.073403	Bacteria	Chloroflexi	Ardenticatenia
Otu000342	593	46	26	25	35	29	50	54	53	40	52	30	23	41	38	51	0.086899	0.045562	0.049973	0.05748	0.055013	0.097267	0.099655	0.089266	0.076526	0.089686	0.060419	0.045148	0.082991	0.071566	0.098515	Bacteria	Proteobacteria	Alphaproteobacteria	Rhizobiales	MNG7
Otu000343	389	29	41	22	30	34	22	37	21	22	16	25	14	21	29	26	0.054784	0.071848	0.043976	0.049268	0.064498	0.042797	0.068282	0.03537	0.042089	0.027596	0.050349	0.027481	0.042508	0.054616	0.050223	Bacteria	Acidobacteria	Holophagae
Otu000344	530	78	19	49	27	31	52	48	33	37	20	17	41	11	18	49	0.147351	0.033295	0.097947	0.044342	0.058807	0.101157	0.088582	0.055581	0.070786	0.034495	0.034238	0.080481	0.022266	0.0339	0.094651	Bacteria	Proteobacteria	Deltaproteobacteria	Desulfurellales	Desulfurellaceae	H16
Otu000345	438	16	17	7	11	25	23	25	32	21	62	24	24	26	68	57	0.030226	0.029791	0.013992	0.018065	0.047425	0.044743	0.046137	0.053897	0.040176	0.106933	0.048335	0.047111	0.052628	0.128065	0.110105	Bacteria	Proteobacteria	Gammaproteobacteria	Xanthomonadales
Otu000346	831	8	12	43	9	10	34	26	19	97	95	13	129	182	29	125	0.015113	0.021029	0.085954	0.014781	0.01897	0.066141	0.047982	0.032001	0.185575	0.16385	0.026182	0.253219	0.368399	0.054616	0.241457	Bacteria	Bacteroidetes	Flavobacteriia	Flavobacteriales	Flavobacteriaceae	Flavobacterium	Flavobacterium_chilense
Otu000347	301	19	19	6	27	24	12	16	16	25	29	15	12	15	36	30	0.035893	0.033295	0.011994	0.044342	0.045528	0.023344	0.029527	0.026948	0.047829	0.050017	0.03021	0.023555	0.030363	0.067799	0.05795	Bacteria	Acidobacteria
Otu000348	419	40	33	22	52	27	41	46	38	18	19	12	22	18	19	12	0.075564	0.057829	0.043976	0.085398	0.051219	0.079759	0.084891	0.064002	0.034437	0.03277	0.024168	0.043185	0.036435	0.035783	0.02318	Bacteria	Chloroflexi	Thermomicrobia	AKYG1722
Otu000349	602	60	39	39	43	35	54	46	51	23	40	25	46	34	42	25	0.113347	0.068343	0.077958	0.070618	0.066395	0.105048	0.084891	0.085898	0.044002	0.068989	0.050349	0.090295	0.068822	0.079099	0.048291	Bacteria	Proteobacteria	Deltaproteobacteria	Desulfurellales	Desulfurellaceae	H16
Otu000350	531	43	41	22	38	21	34	38	39	16	74	27	32	38	42	26	0.081232	0.071848	0.043976	0.062407	0.039837	0.066141	0.070128	0.065686	0.03061	0.12763	0.054377	0.062814	0.076918	0.079099	0.050223	Bacteria	Gemmatimonadetes	Gemmatimonadetes	Gemmatimonadales	Gemmatimonadaceae
Otu000351	338	29	5	40	5	8	19	4	15	49	34	8	22	25	17	58	0.054784	0.008762	0.079957	0.008211	0.015176	0.036961	0.007382	0.025264	0.093744	0.058641	0.016112	0.043185	0.050604	0.032016	0.112036	Bacteria	Verrucomicrobia	OPB35_soil_group
Otu000352	809	12	10	13	8	40	14	47	63	83	149	54	119	15	15	167	0.022669	0.017524	0.025986	0.013138	0.07588	0.027235	0.086737	0.106109	0.158791	0.256985	0.108755	0.23359	0.030363	0.02825	0.322587	Bacteria	Proteobacteria	Betaproteobacteria	Methylophilales	Methylophilaceae	Methylotenera
Otu000353	387	19	14	43	33	15	33	20	34	15	19	23	39	31	26	23	0.035893	0.024533	0.085954	0.054195	0.028455	0.064196	0.036909	0.057265	0.028697	0.03277	0.046321	0.076555	0.062749	0.048966	0.044428	Bacteria	Proteobacteria	Alphaproteobacteria	Rhodobacterales	Rhodobacteraceae	Amaricoccus
Otu000354	565	38	40	39	52	41	45	48	35	36	27	31	28	38	38	29	0.071786	0.070096	0.077958	0.085398	0.077777	0.08754	0.088582	0.058949	0.068873	0.046568	0.062433	0.054962	0.076918	0.071566	0.056018	Bacteria	Chloroflexi	S085
Otu000355	45	1	0	0	0	0	4	0	0	0	17	5	11	2	1	4	0.001889	0	0	0	0	0.007781	0	0	0	0.02932	0.01007	0.021592	0.004048	0.001883	0.007727	Bacteria	Actinobacteria	Actinobacteria	Micrococcales	Brevibacteriaceae	Brevibacterium
Otu000356	393	27	29	34	19	23	26	18	28	17	22	20	20	36	46	28	0.051006	0.050819	0.067963	0.031203	0.043631	0.050579	0.033218	0.047159	0.032523	0.037944	0.04028	0.039259	0.07287	0.086632	0.054086	Bacteria	Latescibacteria
Otu000357	553	28	28	17	14	32	19	19	58	21	29	42	65	67	69	45	0.052895	0.049067	0.033982	0.022992	0.060704	0.036961	0.035064	0.097688	0.040176	0.050017	0.084587	0.127591	0.135619	0.129948	0.086925	Bacteria	Proteobacteria	Gammaproteobacteria	Xanthomonadales	Xanthomonadaceae	Lysobacter	Lysobacter_daejeonensis
Otu000358	350	16	43	9	25	42	11	47	25	26	16	23	5	8	19	35	0.030226	0.075353	0.01799	0.041057	0.079674	0.021399	0.086737	0.042107	0.049742	0.027596	0.046321	0.009815	0.016193	0.035783	0.067608	Bacteria	Proteobacteria	Betaproteobacteria	Nitrosomonadales	Nitrosomonadaceae
Otu000359	262	17	35	14	18	26	17	18	18	12	13	12	14	21	12	15	0.032115	0.061334	0.027985	0.029561	0.049322	0.033071	0.033218	0.030317	0.022958	0.022422	0.024168	0.027481	0.042508	0.0226	0.028975	Bacteria	Acidobacteria	Blastocatellia	Blastocatellales	Blastocatellaceae
Otu000360	555	41	53	57	32	23	33	30	34	21	80	22	44	20	29	36	0.077453	0.092877	0.113938	0.052553	0.043631	0.064196	0.055364	0.057265	0.040176	0.137979	0.044307	0.086369	0.040483	0.054616	0.06954	Bacteria	Gemmatimonadetes	Gemmatimonadetes	Gemmatimonadales	Gemmatimonadaceae
Otu000361	432	24	19	25	33	17	29	27	35	41	35	36	22	23	49	17	0.045339	0.033295	0.049973	0.054195	0.032249	0.056415	0.049827	0.058949	0.078439	0.060366	0.072503	0.043185	0.046556	0.092282	0.032838	Bacteria	Proteobacteria	Alphaproteobacteria	Rhodobacterales	Rhodobacteraceae
Otu000362	415	19	19	31	36	20	31	46	19	15	12	26	29	25	42	45	0.035893	0.033295	0.061967	0.059122	0.03794	0.060305	0.084891	0.032001	0.028697	0.020697	0.052363	0.056925	0.050604	0.079099	0.086925	Bacteria	Proteobacteria	Alphaproteobacteria	Rhizobiales	Methylobacteriaceae	Microvirga
Otu000363	500	20	37	32	57	28	37	43	27	29	36	31	31	27	34	31	0.037782	0.064838	0.063965	0.09361	0.053116	0.071977	0.079355	0.045475	0.055481	0.06209	0.062433	0.060851	0.054653	0.064033	0.059881	Bacteria	Actinobacteria	Thermoleophilia	Gaiellales	Gaiellaceae	Gaiella
Otu000364	123	5	2	6	5	2	2	0	11	16	11	5	3	13	11	31	0.009446	0.003505	0.011994	0.008211	0.003794	0.003891	0	0.018527	0.03061	0.018972	0.01007	0.005889	0.026314	0.020716	0.059881	Bacteria	Verrucomicrobia	Verrucomicrobiae	Verrucomicrobiales	Verrucomicrobiaceae	Luteolibacter
Otu000365	443	42	37	44	35	28	25	25	26	11	39	35	11	34	30	21	0.079343	0.064838	0.087953	0.05748	0.053116	0.048633	0.046137	0.043791	0.021045	0.067265	0.070489	0.021592	0.068822	0.056499	0.040565	Bacteria	Proteobacteria	Alphaproteobacteria	Rhodospirillales
Otu000366	434	22	2	31	7	25	32	6	30	34	36	8	24	40	34	103	0.04156	0.003505	0.061967	0.011496	0.047425	0.062251	0.011073	0.050528	0.065047	0.06209	0.016112	0.047111	0.080967	0.064033	0.198961	Bacteria	Armatimonadetes	Fimbriimonadia	Fimbriimonadales	Fimbriimonadaceae
Otu000367	550	19	35	33	48	40	41	43	46	26	38	40	30	28	48	35	0.035893	0.061334	0.065964	0.078829	0.07588	0.079759	0.079355	0.077476	0.049742	0.06554	0.080559	0.058888	0.056677	0.090399	0.067608	Bacteria	Chloroflexi	JG30-KF-CM66
Otu000368	571	46	52	29	34	32	26	39	37	38	69	32	15	34	41	47	0.086899	0.091124	0.057969	0.055837	0.060704	0.050579	0.071973	0.062318	0.072699	0.119007	0.064447	0.029444	0.068822	0.077216	0.090788	Bacteria	Proteobacteria	Deltaproteobacteria	NB1-j
Otu000369	517	26	67	22	26	34	36	56	35	27	37	25	33	32	31	30	0.049117	0.11741	0.043976	0.042699	0.064498	0.070032	0.103346	0.058949	0.051655	0.063815	0.050349	0.064777	0.064773	0.058383	0.05795	Bacteria	Actinobacteria	Acidimicrobiia	Acidimicrobiales
Otu000370	486	12	19	66	55	16	38	23	25	22	27	22	76	30	26	29	0.022669	0.033295	0.131929	0.090325	0.030352	0.073923	0.042446	0.042107	0.042089	0.046568	0.044307	0.149183	0.060725	0.048966	0.056018	Bacteria	Proteobacteria	Alphaproteobacteria	Rhodospirillales
Otu000371	268	19	35	11	19	34	18	12	18	13	22	9	9	18	25	6	0.035893	0.061334	0.021988	0.031203	0.064498	0.035016	0.022146	0.030317	0.024871	0.037944	0.018126	0.017666	0.036435	0.047083	0.01159	Bacteria	Planctomycetes	Phycisphaerae	Phycisphaerales	Phycisphaeraceae	SM1A02
Otu000372	161	10	20	8	20	20	8	7	4	9	10	3	16	7	10	9	0.018891	0.035048	0.015991	0.032846	0.03794	0.015563	0.012918	0.006737	0.017218	0.017247	0.006042	0.031407	0.014169	0.018833	0.017385	Bacteria	Planctomycetes	Phycisphaerae	Tepidisphaerales	Tepidisphaeraceae
Otu000373	364	26	36	16	37	30	20	23	25	22	28	16	23	28	24	10	0.049117	0.063086	0.031983	0.060764	0.05691	0.038907	0.042446	0.042107	0.042089	0.048293	0.032224	0.045148	0.056677	0.045199	0.019317	Bacteria	Gemmatimonadetes	Gemmatimonadetes	Gemmatimonadales	Gemmatimonadaceae
Otu000374	494	33	40	23	36	25	30	31	44	38	27	38	16	39	44	30	0.062341	0.070096	0.045975	0.059122	0.047425	0.05836	0.057209	0.074108	0.072699	0.046568	0.076531	0.031407	0.078943	0.082866	0.05795	Bacteria	Chloroflexi	JG30-KF-CM66
Otu000375	237	20	3	18	7	9	2	4	16	33	30	7	7	21	18	42	0.037782	0.005257	0.035981	0.011496	0.017073	0.003891	0.007382	0.026948	0.063134	0.051742	0.014098	0.013741	0.042508	0.0339	0.08113	Bacteria	Verrucomicrobia	OPB35_soil_group
Otu000376	218	13	26	12	10	13	18	19	10	11	22	12	15	10	19	8	0.024558	0.045562	0.023987	0.016423	0.024661	0.035016	0.035064	0.016843	0.021045	0.037944	0.024168	0.029444	0.020242	0.035783	0.015453	Bacteria	Acidobacteria
Otu000377	382	13	35	14	26	26	30	40	24	31	19	24	15	26	21	38	0.024558	0.061334	0.027985	0.042699	0.049322	0.05836	0.073818	0.040422	0.059307	0.03277	0.048335	0.029444	0.052628	0.03955	0.073403	Bacteria	Actinobacteria	Acidimicrobiia	Acidimicrobiales	Acidimicrobiaceae	Ilumatobacter
Otu000378	176	9	10	10	13	14	4	3	8	33	7	13	12	7	26	7	0.017002	0.017524	0.019989	0.02135	0.026558	0.007781	0.005536	0.013474	0.063134	0.012073	0.026182	0.023555	0.014169	0.048966	0.013522	Bacteria	Planctomycetes	Planctomycetacia	Planctomycetales	Planctomycetaceae
Otu000379	284	20	31	21	20	23	16	16	22	11	22	14	9	22	27	10	0.037782	0.054324	0.041977	0.032846	0.043631	0.031125	0.029527	0.037054	0.021045	0.037944	0.028196	0.017666	0.044532	0.050849	0.019317	Bacteria	Proteobacteria	Alphaproteobacteria
Otu000380	231	28	16	14	9	16	10	4	7	20	6	18	23	31	19	10	0.052895	0.028038	0.027985	0.014781	0.030352	0.019453	0.007382	0.01179	0.038263	0.010348	0.036252	0.045148	0.062749	0.035783	0.019317	Bacteria	Planctomycetes	Planctomycetacia	Planctomycetales	Planctomycetaceae	Gemmata
Otu000381	431	21	32	28	40	34	37	43	27	28	34	30	14	16	28	19	0.039671	0.056076	0.05597	0.065691	0.064498	0.071977	0.079355	0.045475	0.053568	0.058641	0.060419	0.027481	0.032387	0.052733	0.036702	Bacteria	Gemmatimonadetes	BD2-11_terrestrial_group
Otu000382	356	62	10	10	11	25	14	12	24	27	18	11	36	32	31	33	0.117125	0.017524	0.019989	0.018065	0.047425	0.027235	0.022146	0.040422	0.051655	0.031045	0.022154	0.070666	0.064773	0.058383	0.063745	Bacteria	Planctomycetes	Planctomycetacia	Planctomycetales	Planctomycetaceae	Pirellula
Otu000383	503	51	33	54	44	27	55	39	35	32	27	17	16	9	20	44	0.096345	0.057829	0.107942	0.07226	0.051219	0.106993	0.071973	0.058949	0.061221	0.046568	0.034238	0.031407	0.018218	0.037666	0.084993	Bacteria	Proteobacteria	Deltaproteobacteria	Myxococcales	Haliangiaceae	Haliangium
Otu000384	455	13	30	28	21	42	29	33	45	22	29	38	31	14	40	40	0.024558	0.052572	0.05597	0.034488	0.079674	0.056415	0.0609	0.075792	0.042089	0.050017	0.076531	0.060851	0.028338	0.075332	0.077266	Bacteria	Proteobacteria	Gammaproteobacteria	Xanthomonadales	Xanthomonadaceae
Otu000385	393	28	35	11	44	22	32	35	34	12	31	27	12	17	26	27	0.052895	0.061334	0.021988	0.07226	0.041734	0.062251	0.064591	0.057265	0.022958	0.053467	0.054377	0.023555	0.034411	0.048966	0.052155	Bacteria	Proteobacteria	Alphaproteobacteria	Rhodospirillales	Rhodospirillaceae
Otu000386	151	12	9	7	8	9	6	4	15	27	8	9	9	6	17	5	0.022669	0.015771	0.013992	0.013138	0.017073	0.011672	0.007382	0.025264	0.051655	0.013798	0.018126	0.017666	0.012145	0.032016	0.009658	Bacteria	Planctomycetes	Planctomycetacia	Planctomycetales	Planctomycetaceae
Otu000387	499	23	36	41	52	25	64	15	29	46	26	12	64	29	22	15	0.04345	0.063086	0.081956	0.085398	0.047425	0.124502	0.027682	0.048844	0.088005	0.044843	0.024168	0.125628	0.058701	0.041433	0.028975	Bacteria	Planctomycetes	Phycisphaerae	Phycisphaerales	Phycisphaeraceae	AKYG587
Otu000388	563	43	26	17	44	29	24	29	47	37	36	57	51	46	49	28	0.081232	0.045562	0.033982	0.07226	0.055013	0.046688	0.053518	0.079161	0.070786	0.06209	0.114797	0.10011	0.093112	0.092282	0.054086	Bacteria	Proteobacteria	Alphaproteobacteria	Rhizobiales	Hyphomicrobiaceae	Rhodomicrobium
Otu000389	287	37	19	7	4	22	6	6	25	29	27	6	16	39	19	25	0.069897	0.033295	0.013992	0.006569	0.041734	0.011672	0.011073	0.042107	0.055481	0.046568	0.012084	0.031407	0.078943	0.035783	0.048291	Bacteria	Planctomycetes	Planctomycetacia	Planctomycetales	Planctomycetaceae	Planctomyces
Otu000390	406	35	17	32	59	18	43	51	33	21	6	13	38	8	13	19	0.066119	0.029791	0.063965	0.096894	0.034146	0.083649	0.094119	0.055581	0.040176	0.010348	0.026182	0.074592	0.016193	0.024483	0.036702	Bacteria	Actinobacteria	Actinobacteria	Propionibacteriales	Nocardioidaceae	Nocardioides
Otu000391	269	17	15	12	12	35	9	3	18	24	7	14	14	36	40	13	0.032115	0.026286	0.023987	0.019707	0.066395	0.017508	0.005536	0.030317	0.045915	0.012073	0.028196	0.027481	0.07287	0.075332	0.025112	Bacteria	Planctomycetes	Planctomycetacia	Planctomycetales	Planctomycetaceae
Otu000392	375	12	19	35	29	38	19	11	50	14	31	15	37	14	23	28	0.022669	0.033295	0.069962	0.047626	0.072086	0.036961	0.0203	0.084213	0.026784	0.053467	0.03021	0.072629	0.028338	0.043316	0.054086	Bacteria	Proteobacteria	Gammaproteobacteria	Xanthomonadales	Xanthomonadaceae	Arenimonas	Arenimonas_daejeonensis
Otu000393	212	17	17	10	17	16	13	19	14	12	18	14	10	10	8	17	0.032115	0.029791	0.019989	0.027919	0.030352	0.025289	0.035064	0.02358	0.022958	0.031045	0.028196	0.019629	0.020242	0.015066	0.032838	Bacteria	Acidobacteria
Otu000394	503	77	45	27	26	26	9	60	57	35	19	35	12	35	20	20	0.145461	0.078857	0.053971	0.042699	0.049322	0.017508	0.110728	0.096003	0.06696	0.03277	0.070489	0.023555	0.070846	0.037666	0.038633	Bacteria	Proteobacteria	Gammaproteobacteria	Legionellales	Coxiellaceae	Aquicella
Otu000395	538	37	33	33	52	29	36	43	43	19	43	28	23	24	51	44	0.069897	0.057829	0.065964	0.085398	0.055013	0.070032	0.079355	0.072423	0.03635	0.074164	0.056391	0.045148	0.04858	0.096049	0.084993	Bacteria	Chloroflexi	S085
Otu000396	436	27	27	19	49	21	40	50	23	24	46	21	28	15	28	18	0.051006	0.047314	0.037979	0.080472	0.039837	0.077813	0.092273	0.038738	0.045915	0.079338	0.042294	0.054962	0.030363	0.052733	0.03477	Bacteria	Gemmatimonadetes	Gemmatimonadetes	Gemmatimonadales	Gemmatimonadaceae
Otu000397	146	15	8	4	7	9	8	0	12	16	3	15	10	13	10	16	0.028337	0.014019	0.007996	0.011496	0.017073	0.015563	0	0.020211	0.03061	0.005174	0.03021	0.019629	0.026314	0.018833	0.030907	Bacteria	Planctomycetes	Planctomycetacia	Planctomycetales	Planctomycetaceae	Blastopirellula
Otu000398	124	5	5	4	7	12	9	0	13	6	7	5	15	18	10	8	0.009446	0.008762	0.007996	0.011496	0.022764	0.017508	0	0.021895	0.011479	0.012073	0.01007	0.029444	0.036435	0.018833	0.015453	Bacteria	Planctomycetes	Planctomycetacia	Planctomycetales	Planctomycetaceae	Planctomyces
Otu000399	528	17	22	12	17	45	24	37	52	26	27	18	72	26	114	19	0.032115	0.038553	0.023987	0.027919	0.085365	0.046688	0.068282	0.087582	0.049742	0.046568	0.036252	0.141332	0.052628	0.214697	0.036702	Bacteria	Proteobacteria	Gammaproteobacteria	Pseudomonadales	Pseudomonadaceae	Pseudomonas
Otu000400	385	33	29	14	33	33	27	34	32	36	39	13	8	15	9	30	0.062341	0.050819	0.027985	0.054195	0.062601	0.052524	0.062746	0.053897	0.068873	0.067265	0.026182	0.015704	0.030363	0.01695	0.05795	Bacteria	Proteobacteria	Betaproteobacteria	Nitrosomonadales	Nitrosomonadaceae
Otu000401	349	35	19	25	23	24	16	3	13	34	8	9	22	38	48	32	0.066119	0.033295	0.049973	0.037772	0.045528	0.031125	0.005536	0.021895	0.065047	0.013798	0.018126	0.043185	0.076918	0.090399	0.061813	Bacteria	Planctomycetes	Planctomycetacia	Planctomycetales	Planctomycetaceae
Otu000402	284	13	32	20	21	26	26	12	17	18	16	5	15	20	24	19	0.024558	0.056076	0.039978	0.034488	0.049322	0.050579	0.022146	0.028633	0.034437	0.027596	0.01007	0.029444	0.040483	0.045199	0.036702	Bacteria	Planctomycetes	Phycisphaerae	Tepidisphaerales	Tepidisphaeraceae
Otu000403	396	52	41	24	41	30	40	38	24	37	6	14	15	5	16	13	0.098234	0.071848	0.047974	0.067333	0.05691	0.077813	0.070128	0.040422	0.070786	0.010348	0.028196	0.029444	0.010121	0.030133	0.025112	Bacteria	Gemmatimonadetes	BD2-11_terrestrial_group
Otu000404	218	17	14	12	6	10	9	9	16	8	9	20	27	11	39	11	0.032115	0.024533	0.023987	0.009854	0.01897	0.017508	0.016609	0.026948	0.015305	0.015523	0.04028	0.052999	0.022266	0.073449	0.021248	Bacteria	Proteobacteria	Betaproteobacteria	Rhodocyclales	Rhodocyclaceae	Azoarcus
Otu000405	436	18	38	20	42	27	42	42	15	18	45	16	46	16	23	28	0.034004	0.066591	0.039978	0.068976	0.051219	0.081704	0.077509	0.025264	0.034437	0.077613	0.032224	0.090295	0.032387	0.043316	0.054086	Bacteria	Bacteroidetes
Otu000406	410	27	38	9	31	27	28	25	37	24	40	31	25	36	11	21	0.051006	0.066591	0.01799	0.050911	0.051219	0.054469	0.046137	0.062318	0.045915	0.068989	0.062433	0.049073	0.07287	0.020716	0.040565	Bacteria	Proteobacteria	Gammaproteobacteria	Xanthomonadales	Xanthomonadaceae	Thermomonas
Otu000407	68	2	5	1	3	6	5	7	10	2	3	7	14	0	0	3	0.003778	0.008762	0.001999	0.004927	0.011382	0.009727	0.012918	0.016843	0.003826	0.005174	0.014098	0.027481	0	0	0.005795	Bacteria	Deinococcus-Thermus	Deinococci	Deinococcales	Trueperaceae	Truepera
Otu000408	380	31	10	10	35	13	26	21	76	38	4	27	36	14	30	9	0.058562	0.017524	0.019989	0.05748	0.024661	0.050579	0.038755	0.128004	0.072699	0.006899	0.054377	0.070666	0.028338	0.056499	0.017385	Bacteria	Proteobacteria	Gammaproteobacteria	Xanthomonadales	Xanthomonadaceae	Lysobacter	Lysobacter_sp_RS_LYSO-3
Otu000409	311	21	22	14	32	25	24	17	31	22	7	17	12	19	23	25	0.039671	0.038553	0.027985	0.052553	0.047425	0.046688	0.031373	0.052212	0.042089	0.012073	0.034238	0.023555	0.038459	0.043316	0.048291	Bacteria	Gemmatimonadetes	Gemmatimonadetes	Gemmatimonadales	Gemmatimonadaceae
Otu000410	462	36	28	58	23	28	62	38	29	29	22	19	42	9	13	26	0.068008	0.049067	0.115937	0.037772	0.053116	0.120611	0.070128	0.048844	0.055481	0.037944	0.038266	0.082443	0.018218	0.024483	0.050223	Bacteria
Otu000411	244	15	11	6	28	14	10	12	15	10	16	23	11	22	28	23	0.028337	0.019276	0.011994	0.045984	0.026558	0.019453	0.022146	0.025264	0.019131	0.027596	0.046321	0.021592	0.044532	0.052733	0.044428	Bacteria	Proteobacteria	Gammaproteobacteria	Xanthomonadales	Xanthomonadaceae	Pseudoxanthomonas	Pseudoxanthomonas_mexicana
Otu000412	234	15	15	15	12	18	15	3	20	25	8	12	8	27	25	16	0.028337	0.026286	0.029984	0.019707	0.034146	0.02918	0.005536	0.033685	0.047829	0.013798	0.024168	0.015704	0.054653	0.047083	0.030907	Bacteria	Planctomycetes	Planctomycetacia	Planctomycetales	Planctomycetaceae	Pirellula
Otu000413	394	47	26	20	30	21	43	42	22	17	13	9	21	16	23	44	0.088788	0.045562	0.039978	0.049268	0.039837	0.083649	0.077509	0.037054	0.032523	0.022422	0.018126	0.041222	0.032387	0.043316	0.084993	Bacteria	Proteobacteria	Betaproteobacteria	Nitrosomonadales	Nitrosomonadaceae
Otu000414	230	12	19	19	14	24	11	7	9	14	12	12	18	16	34	9	0.022669	0.033295	0.037979	0.022992	0.045528	0.021399	0.012918	0.015158	0.026784	0.020697	0.024168	0.035333	0.032387	0.064033	0.017385	Bacteria	Planctomycetes	Phycisphaerae	Tepidisphaerales	Tepidisphaeraceae
Otu000415	459	31	24	24	22	32	38	54	50	31	32	34	30	20	18	19	0.058562	0.042057	0.047974	0.03613	0.060704	0.073923	0.099655	0.084213	0.059307	0.055191	0.068475	0.058888	0.040483	0.0339	0.036702	Bacteria	Proteobacteria	Gammaproteobacteria
Otu000416	67	2	3	0	10	4	11	6	2	7	4	8	5	0	0	5	0.003778	0.005257	0	0.016423	0.007588	0.021399	0.011073	0.003369	0.013392	0.006899	0.016112	0.009815	0	0	0.009658	Bacteria	Proteobacteria	Betaproteobacteria	Methylophilales	Methylophilaceae	Methylobacillus
Otu000417	236	24	6	16	19	18	11	4	11	18	12	4	25	22	28	18	0.045339	0.010514	0.031983	0.031203	0.034146	0.021399	0.007382	0.018527	0.034437	0.020697	0.008056	0.049073	0.044532	0.052733	0.03477	Bacteria	Planctomycetes	Planctomycetacia	Planctomycetales	Planctomycetaceae
Otu000418	348	23	20	34	18	34	34	27	20	17	22	19	17	10	30	23	0.04345	0.035048	0.067963	0.029561	0.064498	0.066141	0.049827	0.033685	0.032523	0.037944	0.038266	0.03337	0.020242	0.056499	0.044428	Bacteria	Proteobacteria	Alphaproteobacteria	Caulobacterales	Hyphomonadaceae	Woodsholea
Otu000419	462	48	25	17	44	22	38	52	29	11	50	6	46	12	29	33	0.090677	0.04381	0.033982	0.07226	0.041734	0.073923	0.095964	0.048844	0.021045	0.086237	0.012084	0.090295	0.02429	0.054616	0.063745	Bacteria	Gemmatimonadetes	Gemmatimonadetes	Gemmatimonadales	Gemmatimonadaceae
Otu000420	137	16	19	5	6	12	6	12	5	3	2	8	0	5	25	13	0.030226	0.033295	0.009995	0.009854	0.022764	0.011672	0.022146	0.008421	0.005739	0.003449	0.016112	0	0.010121	0.047083	0.025112	Bacteria	Planctomycetes	Phycisphaerae	Tepidisphaerales	Tepidisphaeraceae
Otu000421	136	10	19	7	13	15	9	14	7	11	8	5	5	7	2	4	0.018891	0.033295	0.013992	0.02135	0.028455	0.017508	0.025836	0.01179	0.021045	0.013798	0.01007	0.009815	0.014169	0.003767	0.007727	Bacteria	Acidobacteria
Otu000422	384	26	18	30	36	30	20	20	38	21	22	30	26	12	25	30	0.049117	0.031543	0.059968	0.059122	0.05691	0.038907	0.036909	0.064002	0.040176	0.037944	0.060419	0.051036	0.02429	0.047083	0.05795	Bacteria	Proteobacteria	Alphaproteobacteria	Rhizobiales
Otu000423	391	26	10	17	72	26	17	79	40	24	8	14	16	19	11	12	0.049117	0.017524	0.033982	0.118244	0.049322	0.033071	0.145791	0.067371	0.045915	0.013798	0.028196	0.031407	0.038459	0.020716	0.02318	Bacteria	Actinobacteria	Actinobacteria	Propionibacteriales	Nocardioidaceae	Nocardioides
Otu000424	257	16	16	26	4	15	20	6	15	40	16	9	11	20	26	17	0.030226	0.028038	0.051972	0.006569	0.028455	0.038907	0.011073	0.025264	0.076526	0.027596	0.018126	0.021592	0.040483	0.048966	0.032838	Bacteria	Planctomycetes	Planctomycetacia	Planctomycetales	Planctomycetaceae
Otu000425	333	17	24	19	32	22	17	31	28	28	26	15	20	21	14	19	0.032115	0.042057	0.037979	0.052553	0.041734	0.033071	0.057209	0.047159	0.053568	0.044843	0.03021	0.039259	0.042508	0.026366	0.036702	Bacteria	Proteobacteria	Betaproteobacteria	Nitrosomonadales	Nitrosomonadaceae
Otu000426	361	25	36	14	49	35	19	17	28	33	18	20	15	14	22	16	0.047228	0.063086	0.027985	0.080472	0.066395	0.036961	0.031373	0.047159	0.063134	0.031045	0.04028	0.029444	0.028338	0.041433	0.030907	Bacteria	Actinobacteria	Thermoleophilia	Gaiellales
Otu000427	281	12	14	10	18	29	25	13	21	27	22	13	11	23	16	27	0.022669	0.024533	0.019989	0.029561	0.055013	0.048633	0.023991	0.03537	0.051655	0.037944	0.026182	0.021592	0.046556	0.030133	0.052155	Bacteria	Bacteroidetes	Sphingobacteriia	Sphingobacteriales	Chitinophagaceae	Flavitalea
Otu000428	245	26	16	19	14	8	9	0	12	21	18	9	19	36	26	12	0.049117	0.028038	0.037979	0.022992	0.015176	0.017508	0	0.020211	0.040176	0.031045	0.018126	0.037296	0.07287	0.048966	0.02318	Bacteria	Planctomycetes	Planctomycetacia	Planctomycetales	Planctomycetaceae	Pir4_lineage
Otu000429	460	47	34	67	26	24	30	44	24	24	14	23	23	21	15	44	0.088788	0.059581	0.133928	0.042699	0.045528	0.05836	0.0812	0.040422	0.045915	0.024146	0.046321	0.045148	0.042508	0.02825	0.084993	Bacteria	Proteobacteria	Deltaproteobacteria	NB1-j
Otu000430	275	10	20	17	20	20	22	21	15	19	11	30	18	15	19	18	0.018891	0.035048	0.033982	0.032846	0.03794	0.042797	0.038755	0.025264	0.03635	0.018972	0.060419	0.035333	0.030363	0.035783	0.03477	Bacteria	Bacteroidetes	Sphingobacteriia	Sphingobacteriales	Saprospiraceae
Otu000431	327	31	25	17	20	23	27	30	28	20	30	16	11	16	14	19	0.058562	0.04381	0.033982	0.032846	0.043631	0.052524	0.055364	0.047159	0.038263	0.051742	0.032224	0.021592	0.032387	0.026366	0.036702	Bacteria	Proteobacteria	Alphaproteobacteria	Rhizobiales	DUNssu044
Otu000432	141	6	8	4	8	28	1	2	10	12	4	9	11	8	27	3	0.011335	0.014019	0.007996	0.013138	0.053116	0.001945	0.003691	0.016843	0.022958	0.006899	0.018126	0.021592	0.016193	0.050849	0.005795	Bacteria	Planctomycetes	Planctomycetacia	Planctomycetales	Planctomycetaceae	Pir4_lineage
Otu000433	298	18	4	8	34	8	7	7	15	4	17	22	117	21	7	9	0.034004	0.00701	0.015991	0.055837	0.015176	0.013617	0.012918	0.025264	0.007653	0.02932	0.044307	0.229664	0.042508	0.013183	0.017385	Bacteria	Proteobacteria	Gammaproteobacteria	Xanthomonadales	Xanthomonadaceae
Otu000434	336	24	19	30	39	19	15	23	34	14	25	21	17	7	30	19	0.045339	0.033295	0.059968	0.064049	0.036043	0.02918	0.042446	0.057265	0.026784	0.043118	0.042294	0.03337	0.014169	0.056499	0.036702	Bacteria	Actinobacteria	Actinobacteria	Frankiales	Geodermatophilaceae	Geodermatophilus
Otu000435	271	6	12	13	39	12	29	28	17	33	10	8	9	21	17	17	0.011335	0.021029	0.025986	0.064049	0.022764	0.056415	0.051673	0.028633	0.063134	0.017247	0.016112	0.017666	0.042508	0.032016	0.032838	Bacteria	Chloroflexi	Ardenticatenia	Ardenticatenales
Otu000436	326	40	30	21	12	16	24	2	9	21	32	9	19	46	20	25	0.075564	0.052572	0.041977	0.019707	0.030352	0.046688	0.003691	0.015158	0.040176	0.055191	0.018126	0.037296	0.093112	0.037666	0.048291	Bacteria	Planctomycetes	Planctomycetacia	Planctomycetales	Planctomycetaceae	Planctomyces
Otu000437	237	19	13	23	18	19	7	2	4	23	11	11	15	32	28	12	0.035893	0.022781	0.045975	0.029561	0.036043	0.013617	0.003691	0.006737	0.044002	0.018972	0.022154	0.029444	0.064773	0.052733	0.02318	Bacteria	Planctomycetes	Planctomycetacia	Planctomycetales	Planctomycetaceae	Pirellula
Otu000438	212	15	18	14	23	14	8	16	20	11	12	15	13	10	12	11	0.028337	0.031543	0.027985	0.037772	0.026558	0.015563	0.029527	0.033685	0.021045	0.020697	0.03021	0.025518	0.020242	0.0226	0.021248	Bacteria	Acidobacteria
Otu000439	136	9	16	8	13	10	7	9	6	14	5	12	8	6	5	8	0.017002	0.028038	0.015991	0.02135	0.01897	0.013617	0.016609	0.010106	0.026784	0.008624	0.024168	0.015704	0.012145	0.009417	0.015453	Bacteria	Acidobacteria
Otu000440	367	26	29	22	50	29	48	31	13	24	5	17	28	9	19	17	0.049117	0.050819	0.043976	0.082114	0.055013	0.093376	0.057209	0.021895	0.045915	0.008624	0.034238	0.054962	0.018218	0.035783	0.032838	Bacteria	Actinobacteria	Actinobacteria	Propionibacteriales	Nocardioidaceae
Otu000441	426	47	23	23	41	17	29	32	38	27	30	28	19	23	25	24	0.088788	0.040305	0.045975	0.067333	0.032249	0.056415	0.059055	0.064002	0.051655	0.051742	0.056391	0.037296	0.046556	0.047083	0.04636	Bacteria	Proteobacteria	Gammaproteobacteria	Xanthomonadales
Otu000442	279	10	40	15	18	43	5	8	26	10	26	15	8	29	25	1	0.018891	0.070096	0.029984	0.029561	0.081571	0.009727	0.014764	0.043791	0.019131	0.044843	0.03021	0.015704	0.058701	0.047083	0.001932	Bacteria	Gemmatimonadetes	S0134_terrestrial_group
Otu000443	150	3	5	4	7	5	8	3	29	18	10	7	7	17	21	6	0.005667	0.008762	0.007996	0.011496	0.009485	0.015563	0.005536	0.048844	0.034437	0.017247	0.014098	0.013741	0.034411	0.03955	0.01159	Bacteria	Planctomycetes	Planctomycetacia	Planctomycetales	Planctomycetaceae	Blastopirellula
Otu000444	357	29	42	23	38	35	34	57	14	20	7	7	10	5	14	22	0.054784	0.0736	0.045975	0.062407	0.066395	0.066141	0.105191	0.02358	0.038263	0.012073	0.014098	0.019629	0.010121	0.026366	0.042496	Bacteria	Gemmatimonadetes	S0134_terrestrial_group
Otu000445	367	18	20	17	30	17	42	42	19	25	22	31	28	18	20	18	0.034004	0.035048	0.033982	0.049268	0.032249	0.081704	0.077509	0.032001	0.047829	0.037944	0.062433	0.054962	0.036435	0.037666	0.03477	Bacteria	Acidobacteria	Solibacteres	Solibacterales	Solibacteraceae	PAUC26f
Otu000446	246	19	13	19	14	12	22	18	22	12	21	15	18	9	19	13	0.035893	0.022781	0.037979	0.022992	0.022764	0.042797	0.033218	0.037054	0.022958	0.036219	0.03021	0.035333	0.018218	0.035783	0.025112	Bacteria	Acidobacteria
Otu000447	462	32	43	31	32	17	24	15	25	8	69	29	38	44	20	35	0.060451	0.075353	0.061967	0.052553	0.032249	0.046688	0.027682	0.042107	0.015305	0.119007	0.058405	0.074592	0.089063	0.037666	0.067608	Bacteria	Actinobacteria	Thermoleophilia	Gaiellales	Gaiellaceae	Gaiella
Otu000448	396	43	52	25	24	27	32	15	34	18	23	28	14	20	17	24	0.081232	0.091124	0.049973	0.039415	0.051219	0.062251	0.027682	0.057265	0.034437	0.039669	0.056391	0.027481	0.040483	0.032016	0.04636	Bacteria	Actinobacteria	Acidimicrobiia	Acidimicrobiales	Iamiaceae	Iamia
Otu000449	448	59	43	25	55	35	17	24	22	22	33	26	21	24	22	20	0.111457	0.075353	0.049973	0.090325	0.066395	0.033071	0.044291	0.037054	0.042089	0.056916	0.052363	0.041222	0.04858	0.041433	0.038633	Bacteria	Proteobacteria	Gammaproteobacteria	KI89A_clade
Otu000450	275	14	13	25	42	17	19	23	22	14	15	17	13	24	9	8	0.026448	0.022781	0.049973	0.068976	0.032249	0.036961	0.042446	0.037054	0.026784	0.025871	0.034238	0.025518	0.04858	0.01695	0.015453	Bacteria	Proteobacteria	Alphaproteobacteria	Rhodospirillales	DA111
Otu000451	198	16	14	9	15	34	24	13	15	12	6	14	11	3	5	7	0.030226	0.024533	0.01799	0.024634	0.064498	0.046688	0.023991	0.025264	0.022958	0.010348	0.028196	0.021592	0.006073	0.009417	0.013522	Bacteria	Bacteroidetes	Cytophagia	Cytophagales	Cytophagaceae
Otu000452	393	19	56	31	27	21	34	32	34	25	22	18	25	10	16	23	0.035893	0.098134	0.061967	0.044342	0.039837	0.066141	0.059055	0.057265	0.047829	0.037944	0.036252	0.049073	0.020242	0.030133	0.044428	Bacteria	Acidobacteria	Holophagae
Otu000453	395	22	31	43	26	18	28	16	33	23	26	23	30	30	18	28	0.04156	0.054324	0.085954	0.042699	0.034146	0.054469	0.029527	0.055581	0.044002	0.044843	0.046321	0.058888	0.060725	0.0339	0.054086	Bacteria	Proteobacteria	Deltaproteobacteria	Desulfurellales	Desulfurellaceae	H16
Otu000454	156	16	7	11	9	15	4	4	2	28	6	9	8	13	13	11	0.030226	0.012267	0.021988	0.014781	0.028455	0.007781	0.007382	0.003369	0.053568	0.010348	0.018126	0.015704	0.026314	0.024483	0.021248	Bacteria	Planctomycetes	Planctomycetacia	Planctomycetales	Planctomycetaceae
Otu000455	111	3	8	4	11	7	6	3	6	9	7	9	11	25	1	1	0.005667	0.014019	0.007996	0.018065	0.013279	0.011672	0.005536	0.010106	0.017218	0.012073	0.018126	0.021592	0.050604	0.001883	0.001932	Bacteria	Proteobacteria	Gammaproteobacteria	Xanthomonadales	Xanthomonadaceae	Luteimonas
Otu000456	425	40	20	52	5	19	21	14	22	39	21	18	16	62	36	40	0.075564	0.035048	0.103944	0.008211	0.036043	0.040852	0.025836	0.037054	0.074613	0.036219	0.036252	0.031407	0.125498	0.067799	0.077266	Bacteria	Planctomycetes	Phycisphaerae	CCM11a
Otu000457	358	12	14	24	32	16	29	79	7	40	13	17	23	20	15	17	0.022669	0.024533	0.047974	0.052553	0.030352	0.056415	0.145791	0.01179	0.076526	0.022422	0.034238	0.045148	0.040483	0.02825	0.032838	Bacteria	Acidobacteria	Holophagae
Otu000458	310	24	20	12	29	15	9	16	15	17	29	40	18	24	25	17	0.045339	0.035048	0.023987	0.047626	0.028455	0.017508	0.029527	0.025264	0.032523	0.050017	0.080559	0.035333	0.04858	0.047083	0.032838	Bacteria	Proteobacteria	Betaproteobacteria	Burkholderiales	Comamonadaceae	Ramlibacter
Otu000459	134	7	6	6	28	7	17	7	7	6	8	7	9	13	2	4	0.013224	0.010514	0.011994	0.045984	0.013279	0.033071	0.012918	0.01179	0.011479	0.013798	0.014098	0.017666	0.026314	0.003767	0.007727	Bacteria	Proteobacteria	Betaproteobacteria	Burkholderiales	Alcaligenaceae	Parapusillimonas
Otu000460	48	1	1	1	1	10	3	0	0	0	2	8	17	1	0	3	0.001889	0.001752	0.001999	0.001642	0.01897	0.005836	0	0	0	0.003449	0.016112	0.03337	0.002024	0	0.005795	Bacteria	Planctomycetes	Planctomycetacia	Planctomycetales	Planctomycetaceae	Planctomyces
Otu000461	239	14	21	11	16	13	17	28	12	27	15	10	9	14	13	19	0.026448	0.0368	0.021988	0.026276	0.024661	0.033071	0.051673	0.020211	0.051655	0.025871	0.02014	0.017666	0.028338	0.024483	0.036702	Bacteria
Otu000462	428	27	21	18	32	32	29	47	41	29	25	27	32	25	22	21	0.051006	0.0368	0.035981	0.052553	0.060704	0.056415	0.086737	0.069055	0.055481	0.043118	0.054377	0.062814	0.050604	0.041433	0.040565	Bacteria	Proteobacteria	Alphaproteobacteria	Rhizobiales
Otu000463	119	10	5	4	5	5	2	0	2	16	13	15	1	12	17	12	0.018891	0.008762	0.007996	0.008211	0.009485	0.003891	0	0.003369	0.03061	0.022422	0.03021	0.001963	0.02429	0.032016	0.02318	Bacteria	Planctomycetes	Planctomycetacia	Planctomycetales	Planctomycetaceae	Planctomyces
Otu000464	402	72	21	22	27	11	30	38	19	39	28	13	25	14	18	25	0.136016	0.0368	0.043976	0.044342	0.020867	0.05836	0.070128	0.032001	0.074613	0.048293	0.026182	0.049073	0.028338	0.0339	0.048291	Bacteria	Proteobacteria	Deltaproteobacteria	Desulfurellales	Desulfurellaceae	H16
Otu000465	358	21	12	14	30	44	17	29	30	27	28	15	26	18	14	33	0.039671	0.021029	0.027985	0.049268	0.083468	0.033071	0.053518	0.050528	0.051655	0.048293	0.03021	0.051036	0.036435	0.026366	0.063745	Bacteria	Proteobacteria	Betaproteobacteria	Nitrosomonadales	Nitrosomonadaceae
Otu000466	301	20	7	19	55	20	16	22	25	12	14	20	12	12	28	19	0.037782	0.012267	0.037979	0.090325	0.03794	0.031125	0.0406	0.042107	0.022958	0.024146	0.04028	0.023555	0.02429	0.052733	0.036702	Bacteria	Actinobacteria	Actinobacteria	Frankiales	Geodermatophilaceae
Otu000467	402	23	36	28	36	28	23	40	25	19	21	29	35	22	15	22	0.04345	0.063086	0.05597	0.059122	0.053116	0.044743	0.073818	0.042107	0.03635	0.036219	0.058405	0.068703	0.044532	0.02825	0.042496	Bacteria	Proteobacteria	Deltaproteobacteria	Myxococcales	Nannocystaceae
Otu000468	214	13	11	14	8	12	9	4	10	27	11	13	9	27	23	23	0.024558	0.019276	0.027985	0.013138	0.022764	0.017508	0.007382	0.016843	0.051655	0.018972	0.026182	0.017666	0.054653	0.043316	0.044428	Bacteria	Planctomycetes	Planctomycetacia	Planctomycetales	Planctomycetaceae
Otu000469	306	27	42	7	30	23	28	17	17	19	31	18	17	7	9	14	0.051006	0.0736	0.013992	0.049268	0.043631	0.054469	0.031373	0.028633	0.03635	0.053467	0.036252	0.03337	0.014169	0.01695	0.027043	Bacteria	Proteobacteria	Deltaproteobacteria	Myxococcales	Haliangiaceae	Haliangium
Otu000470	153	18	7	7	9	16	12	8	9	14	1	6	13	10	12	11	0.034004	0.012267	0.013992	0.014781	0.030352	0.023344	0.014764	0.015158	0.026784	0.001725	0.012084	0.025518	0.020242	0.0226	0.021248	Bacteria	Planctomycetes	Phycisphaerae	Tepidisphaerales	Tepidisphaeraceae
Otu000471	414	40	24	21	35	15	36	62	35	15	21	12	16	32	19	31	0.075564	0.042057	0.041977	0.05748	0.028455	0.070032	0.114419	0.058949	0.028697	0.036219	0.024168	0.031407	0.064773	0.035783	0.059881	Bacteria	Acidobacteria	Solibacteres	Solibacterales	Solibacteraceae	Bryobacter
Otu000472	350	18	31	13	26	46	43	22	21	39	32	13	8	17	8	13	0.034004	0.054324	0.025986	0.042699	0.087262	0.083649	0.0406	0.03537	0.074613	0.055191	0.026182	0.015704	0.034411	0.015066	0.025112	Bacteria	Proteobacteria	Deltaproteobacteria	Myxococcales	Haliangiaceae	Haliangium
Otu000473	325	17	24	15	35	28	23	26	16	20	21	19	30	22	12	17	0.032115	0.042057	0.029984	0.05748	0.053116	0.044743	0.047982	0.026948	0.038263	0.036219	0.038266	0.058888	0.044532	0.0226	0.032838	Bacteria	Proteobacteria	Alphaproteobacteria	Rhodospirillales	DA111
Otu000474	354	9	23	11	12	25	35	46	24	24	26	27	16	23	15	38	0.017002	0.040305	0.021988	0.019707	0.047425	0.068087	0.084891	0.040422	0.045915	0.044843	0.054377	0.031407	0.046556	0.02825	0.073403	Bacteria	Bacteroidetes	Sphingobacteriia	Sphingobacteriales	Saprospiraceae
Otu000475	232	19	28	14	12	12	11	11	16	11	51	11	7	8	6	15	0.035893	0.049067	0.027985	0.019707	0.022764	0.021399	0.0203	0.026948	0.021045	0.087961	0.022154	0.013741	0.016193	0.0113	0.028975	Bacteria	Acidobacteria
Otu000476	388	20	31	30	32	39	20	27	22	23	33	23	13	21	21	33	0.037782	0.054324	0.059968	0.052553	0.073983	0.038907	0.049827	0.037054	0.044002	0.056916	0.046321	0.025518	0.042508	0.03955	0.063745	Bacteria	Proteobacteria	Alphaproteobacteria	Rhizobiales	Xanthobacteraceae	Labrys
Otu000477	169	4	2	5	9	18	3	3	10	12	10	11	4	37	14	27	0.007556	0.003505	0.009995	0.014781	0.034146	0.005836	0.005536	0.016843	0.022958	0.017247	0.022154	0.007852	0.074894	0.026366	0.052155	Bacteria	Planctomycetes	Planctomycetacia	Planctomycetales	Planctomycetaceae	Pir4_lineage
Otu000478	416	50	16	15	45	21	12	22	29	19	17	34	32	25	52	27	0.094455	0.028038	0.029984	0.073903	0.039837	0.023344	0.0406	0.048844	0.03635	0.02932	0.068475	0.062814	0.050604	0.097932	0.052155	Bacteria	Proteobacteria	Gammaproteobacteria
Otu000479	263	24	5	17	8	19	11	2	16	16	33	3	17	41	34	17	0.045339	0.008762	0.033982	0.013138	0.036043	0.021399	0.003691	0.026948	0.03061	0.056916	0.006042	0.03337	0.082991	0.064033	0.032838	Bacteria	Planctomycetes	Planctomycetacia	Planctomycetales	Planctomycetaceae	Planctomyces
Otu000480	363	36	11	20	61	22	26	32	23	15	10	26	31	11	18	21	0.068008	0.019276	0.039978	0.100179	0.041734	0.050579	0.059055	0.038738	0.028697	0.017247	0.052363	0.060851	0.022266	0.0339	0.040565	Bacteria	Actinobacteria	Actinobacteria	Propionibacteriales	Nocardioidaceae	Nocardioides
Otu000481	273	22	18	17	19	17	19	17	20	17	18	28	16	9	19	17	0.04156	0.031543	0.033982	0.031203	0.032249	0.036961	0.031373	0.033685	0.032523	0.031045	0.056391	0.031407	0.018218	0.035783	0.032838	Bacteria	Proteobacteria	Alphaproteobacteria	Sphingomonadales	Sphingomonadaceae
Otu000482	298	4	2	10	48	7	7	16	18	52	20	20	23	22	25	24	0.007556	0.003505	0.019989	0.078829	0.013279	0.013617	0.029527	0.030317	0.099483	0.034495	0.04028	0.045148	0.044532	0.047083	0.04636	Bacteria	Proteobacteria	Alphaproteobacteria	Caulobacterales	Caulobacteraceae
Otu000483	348	12	21	28	33	25	28	38	21	22	20	22	16	26	20	16	0.022669	0.0368	0.05597	0.054195	0.047425	0.054469	0.070128	0.03537	0.042089	0.034495	0.044307	0.031407	0.052628	0.037666	0.030907	Bacteria	Proteobacteria	Alphaproteobacteria	Rhizobiales	JG34-KF-361
Otu000484	29	0	1	2	0	0	0	1	0	12	1	8	4	0	0	0	0	0.001752	0.003998	0	0	0	0.001845	0	0.022958	0.001725	0.016112	0.007852	0	0	0	Bacteria	Actinobacteria	Actinobacteria	Micrococcales	Micrococcaceae	Arthrobacter
Otu000485	413	15	37	42	17	23	20	25	22	19	52	20	38	46	13	24	0.028337	0.064838	0.083955	0.027919	0.043631	0.038907	0.046137	0.037054	0.03635	0.089686	0.04028	0.074592	0.093112	0.024483	0.04636	Bacteria	Gemmatimonadetes	Gemmatimonadetes	Gemmatimonadales	Gemmatimonadaceae	Gemmatirosa
Otu000486	231	26	20	22	23	9	22	6	13	8	23	7	17	12	12	11	0.049117	0.035048	0.043976	0.037772	0.017073	0.042797	0.011073	0.021895	0.015305	0.039669	0.014098	0.03337	0.02429	0.0226	0.021248	Bacteria	Acidobacteria
Otu000487	430	14	28	48	50	26	29	32	26	26	24	20	28	14	32	33	0.026448	0.049067	0.095948	0.082114	0.049322	0.056415	0.059055	0.043791	0.049742	0.041394	0.04028	0.054962	0.028338	0.060266	0.063745	Bacteria	Chloroflexi	TK10
Otu000488	100	5	3	11	6	7	3	0	6	15	10	13	4	5	10	2	0.009446	0.005257	0.021988	0.009854	0.013279	0.005836	0	0.010106	0.028697	0.017247	0.026182	0.007852	0.010121	0.018833	0.003863	Bacteria	Planctomycetes	Planctomycetacia	Planctomycetales	Planctomycetaceae	Pirellula
Otu000489	16	0	0	0	0	1	1	0	0	0	8	2	4	0	0	0	0	0	0	0	0.001897	0.001945	0	0	0	0.013798	0.004028	0.007852	0	0	0	Bacteria	Planctomycetes	Planctomycetacia	Planctomycetales	Planctomycetaceae	Pir4_lineage
Otu000490	397	28	42	21	28	20	28	40	34	25	27	14	25	14	33	18	0.052895	0.0736	0.041977	0.045984	0.03794	0.054469	0.073818	0.057265	0.047829	0.046568	0.028196	0.049073	0.028338	0.062149	0.03477	Bacteria	Proteobacteria	Alphaproteobacteria	Rhodospirillales	DA111
Otu000491	206	15	23	26	10	13	11	3	10	17	9	2	23	25	11	8	0.028337	0.040305	0.051972	0.016423	0.024661	0.021399	0.005536	0.016843	0.032523	0.015523	0.004028	0.045148	0.050604	0.020716	0.015453	Bacteria	Planctomycetes	Planctomycetacia	Planctomycetales	Planctomycetaceae
Otu000492	116	9	9	12	4	6	14	9	10	7	6	5	6	6	3	10	0.017002	0.015771	0.023987	0.006569	0.011382	0.027235	0.016609	0.016843	0.013392	0.010348	0.01007	0.011778	0.012145	0.00565	0.019317	Bacteria	Acidobacteria
Otu000493	363	20	17	38	31	28	28	32	17	22	36	20	19	33	4	18	0.037782	0.029791	0.075959	0.050911	0.053116	0.054469	0.059055	0.028633	0.042089	0.06209	0.04028	0.037296	0.066798	0.007533	0.03477	Bacteria	Proteobacteria	Alphaproteobacteria	Rhizobiales	Bradyrhizobiaceae	Nitrobacter
Otu000494	312	13	10	8	36	8	12	102	25	13	7	8	54	6	4	6	0.024558	0.017524	0.015991	0.059122	0.015176	0.023344	0.188237	0.042107	0.024871	0.012073	0.016112	0.105999	0.012145	0.007533	0.01159	Bacteria	Actinobacteria	Actinobacteria	Micrococcales	Promicromonosporaceae	Promicromonospora
Otu000495	417	31	22	28	22	12	61	22	21	18	58	6	43	14	21	38	0.058562	0.038553	0.05597	0.03613	0.022764	0.118665	0.0406	0.03537	0.034437	0.100034	0.012084	0.084406	0.028338	0.03955	0.073403	Bacteria	Gemmatimonadetes	Gemmatimonadetes	Gemmatimonadales	Gemmatimonadaceae
Otu000496	288	15	20	26	30	23	24	34	21	12	22	17	14	11	9	10	0.028337	0.035048	0.051972	0.049268	0.043631	0.046688	0.062746	0.03537	0.022958	0.037944	0.034238	0.027481	0.022266	0.01695	0.019317	Bacteria	Proteobacteria	Deltaproteobacteria	Desulfurellales	Desulfurellaceae	H16
Otu000497	359	34	26	14	32	15	22	20	30	24	38	16	29	16	13	30	0.06423	0.045562	0.027985	0.052553	0.028455	0.042797	0.036909	0.050528	0.045915	0.06554	0.032224	0.056925	0.032387	0.024483	0.05795	Bacteria	Bacteroidetes	Cytophagia	Cytophagales	Cytophagaceae
Otu000498	243	16	24	18	15	11	19	6	15	23	26	9	19	4	13	25	0.030226	0.042057	0.035981	0.024634	0.020867	0.036961	0.011073	0.025264	0.044002	0.044843	0.018126	0.037296	0.008097	0.024483	0.048291	Bacteria	Acidobacteria
Otu000499	393	15	13	37	42	26	35	31	17	25	20	30	38	19	28	17	0.028337	0.022781	0.07396	0.068976	0.049322	0.068087	0.057209	0.028633	0.047829	0.034495	0.060419	0.074592	0.038459	0.052733	0.032838	Bacteria	Actinobacteria	Thermoleophilia	Solirubrobacterales	Solirubrobacteraceae	Solirubrobacter
Otu000500	60	5	3	2	7	2	6	4	5	4	2	3	4	7	3	3	0.009446	0.005257	0.003998	0.011496	0.003794	0.011672	0.007382	0.008421	0.007653	0.003449	0.006042	0.007852	0.014169	0.00565	0.005795	Bacteria	Acidobacteria	Blastocatellia	Blastocatellales	Blastocatellaceae	Stenotrophobacter
Otu000501	261	16	11	12	23	13	25	17	14	11	21	5	32	29	11	21	0.030226	0.019276	0.023987	0.037772	0.024661	0.048633	0.031373	0.02358	0.021045	0.036219	0.01007	0.062814	0.058701	0.020716	0.040565	Bacteria	Proteobacteria	Deltaproteobacteria	NB1-j
Otu000502	287	19	31	21	26	11	24	18	25	11	19	10	21	17	15	19	0.035893	0.054324	0.041977	0.042699	0.020867	0.046688	0.033218	0.042107	0.021045	0.03277	0.02014	0.041222	0.034411	0.02825	0.036702	Bacteria	Actinobacteria	MB-A2-108
Otu000503	282	14	2	30	1	12	18	5	26	28	36	12	8	26	24	40	0.026448	0.003505	0.059968	0.001642	0.022764	0.035016	0.009227	0.043791	0.053568	0.06209	0.024168	0.015704	0.052628	0.045199	0.077266	Bacteria	Armatimonadetes	Fimbriimonadia	Fimbriimonadales	Fimbriimonadaceae
Otu000504	144	10	16	10	16	7	16	10	10	9	8	4	5	1	13	9	0.018891	0.028038	0.019989	0.026276	0.013279	0.031125	0.018455	0.016843	0.017218	0.013798	0.008056	0.009815	0.002024	0.024483	0.017385	Bacteria	Chloroflexi	Gitt-GS-136
Otu000505	226	21	10	12	15	8	6	7	7	16	14	10	10	38	42	10	0.039671	0.017524	0.023987	0.024634	0.015176	0.011672	0.012918	0.01179	0.03061	0.024146	0.02014	0.019629	0.076918	0.079099	0.019317	Bacteria	Planctomycetes	Planctomycetacia	Planctomycetales	Planctomycetaceae	Gemmata
Otu000506	284	13	19	26	24	35	10	8	28	16	22	16	21	16	14	16	0.024558	0.033295	0.051972	0.039415	0.066395	0.019453	0.014764	0.047159	0.03061	0.037944	0.032224	0.041222	0.032387	0.026366	0.030907	Bacteria	Planctomycetes
Otu000507	264	29	21	24	15	10	21	18	21	22	8	11	19	8	20	17	0.054784	0.0368	0.047974	0.024634	0.01897	0.040852	0.033218	0.03537	0.042089	0.013798	0.022154	0.037296	0.016193	0.037666	0.032838	Bacteria	Planctomycetes	Planctomycetacia	Planctomycetales	Planctomycetaceae
Otu000508	201	22	3	10	10	8	9	2	5	23	6	8	12	35	38	10	0.04156	0.005257	0.019989	0.016423	0.015176	0.017508	0.003691	0.008421	0.044002	0.010348	0.016112	0.023555	0.070846	0.071566	0.019317	Bacteria	Planctomycetes	Planctomycetacia	Planctomycetales	Planctomycetaceae	Planctomyces
Otu000509	360	32	20	23	37	18	33	20	24	24	31	11	33	18	20	16	0.060451	0.035048	0.045975	0.060764	0.034146	0.064196	0.036909	0.040422	0.045915	0.053467	0.022154	0.064777	0.036435	0.037666	0.030907	Bacteria	Proteobacteria	Alphaproteobacteria	Rhizobiales	JG34-KF-361
Otu000510	414	8	5	99	11	64	20	43	15	65	11	14	18	9	13	19	0.015113	0.008762	0.197893	0.018065	0.121408	0.038907	0.079355	0.025264	0.124354	0.018972	0.028196	0.035333	0.018218	0.024483	0.036702	Bacteria
Otu000511	199	23	18	2	31	9	8	3	17	12	25	3	6	37	4	1	0.04345	0.031543	0.003998	0.050911	0.017073	0.015563	0.005536	0.028633	0.022958	0.043118	0.006042	0.011778	0.074894	0.007533	0.001932	Bacteria	Proteobacteria	Gammaproteobacteria	Xanthomonadales	JTB255_marine_benthic_group
Otu000512	296	14	20	20	16	29	22	46	37	15	9	19	14	13	6	16	0.026448	0.035048	0.039978	0.026276	0.055013	0.042797	0.084891	0.062318	0.028697	0.015523	0.038266	0.027481	0.026314	0.0113	0.030907	Bacteria	Proteobacteria	Betaproteobacteria	Burkholderiales	Comamonadaceae	Azohydromonas
Otu000513	306	20	15	18	19	17	55	17	17	19	21	24	19	15	14	16	0.037782	0.026286	0.035981	0.031203	0.032249	0.106993	0.031373	0.028633	0.03635	0.036219	0.048335	0.037296	0.030363	0.026366	0.030907	Bacteria	Proteobacteria	Alphaproteobacteria	Sphingomonadales	WW2-159
Otu000514	361	28	28	35	32	26	33	37	16	13	16	18	31	18	8	22	0.052895	0.049067	0.069962	0.052553	0.049322	0.064196	0.068282	0.026948	0.024871	0.027596	0.036252	0.060851	0.036435	0.015066	0.042496	Bacteria	Actinobacteria	Thermoleophilia	Gaiellales
Otu000515	363	39	31	31	48	18	39	19	11	11	14	19	34	21	14	14	0.073675	0.054324	0.061967	0.078829	0.034146	0.075868	0.035064	0.018527	0.021045	0.024146	0.038266	0.06674	0.042508	0.026366	0.027043	Bacteria	Proteobacteria	Betaproteobacteria	Burkholderiales	Alcaligenaceae
Otu000516	315	14	22	18	24	20	17	40	20	22	22	19	21	16	19	21	0.026448	0.038553	0.035981	0.039415	0.03794	0.033071	0.073818	0.033685	0.042089	0.037944	0.038266	0.041222	0.032387	0.035783	0.040565	Bacteria	Acidobacteria	Solibacteres	Solibacterales	Solibacteraceae	Bryobacter
Otu000517	249	16	3	21	2	4	9	2	20	42	22	6	4	21	28	49	0.030226	0.005257	0.041977	0.003285	0.007588	0.017508	0.003691	0.033685	0.080352	0.037944	0.012084	0.007852	0.042508	0.052733	0.094651	Bacteria	Verrucomicrobia	OPB35_soil_group
Otu000518	184	9	5	8	15	9	13	11	25	19	5	13	16	12	17	7	0.017002	0.008762	0.015991	0.024634	0.017073	0.025289	0.0203	0.042107	0.03635	0.008624	0.026182	0.031407	0.02429	0.032016	0.013522	Bacteria	Proteobacteria	Alphaproteobacteria	Rhizobiales	Rhizobiaceae	Rhizobium	Rhizobium_radiobacter
Otu000519	371	22	16	16	21	23	32	39	23	22	21	24	24	36	18	34	0.04156	0.028038	0.031983	0.034488	0.043631	0.062251	0.071973	0.038738	0.042089	0.036219	0.048335	0.047111	0.07287	0.0339	0.065676	Bacteria	Proteobacteria	Betaproteobacteria	Burkholderiales	Comamonadaceae
Otu000520	349	22	27	14	22	15	8	25	31	12	61	12	32	26	14	28	0.04156	0.047314	0.027985	0.03613	0.028455	0.015563	0.046137	0.052212	0.022958	0.105209	0.024168	0.062814	0.052628	0.026366	0.054086	Bacteria	Proteobacteria	Deltaproteobacteria	Desulfurellales	Desulfurellaceae	H16
Otu000521	507	3	2	5	12	23	5	16	35	68	174	34	21	40	45	24	0.005667	0.003505	0.009995	0.019707	0.043631	0.009727	0.029527	0.058949	0.130094	0.300103	0.068475	0.041222	0.080967	0.084749	0.04636	Bacteria	Proteobacteria	Gammaproteobacteria	Pseudomonadales	Pseudomonadaceae	Pseudomonas
Otu000522	229	25	40	17	15	30	12	28	7	16	6	8	8	0	3	14	0.047228	0.070096	0.033982	0.024634	0.05691	0.023344	0.051673	0.01179	0.03061	0.010348	0.016112	0.015704	0	0.00565	0.027043	Bacteria	Gemmatimonadetes
Otu000523	109	20	1	2	6	12	6	3	8	15	3	6	14	2	5	6	0.037782	0.001752	0.003998	0.009854	0.022764	0.011672	0.005536	0.013474	0.028697	0.005174	0.012084	0.027481	0.004048	0.009417	0.01159	Bacteria	Planctomycetes	Planctomycetacia	Planctomycetales	Planctomycetaceae	Rhodopirellula
Otu000524	301	10	29	19	27	45	29	18	16	22	10	9	29	4	12	22	0.018891	0.050819	0.037979	0.044342	0.085365	0.056415	0.033218	0.026948	0.042089	0.017247	0.018126	0.056925	0.008097	0.0226	0.042496	Bacteria	Actinobacteria	Acidimicrobiia	Acidimicrobiales
Otu000525	399	32	37	53	22	21	40	34	28	9	40	16	18	7	22	20	0.060451	0.064838	0.105943	0.03613	0.039837	0.077813	0.062746	0.047159	0.017218	0.068989	0.032224	0.035333	0.014169	0.041433	0.038633	Bacteria	Gemmatimonadetes	S0134_terrestrial_group
Otu000526	171	26	9	7	7	10	10	2	9	20	9	8	7	12	27	8	0.049117	0.015771	0.013992	0.011496	0.01897	0.019453	0.003691	0.015158	0.038263	0.015523	0.016112	0.013741	0.02429	0.050849	0.015453	Bacteria	Planctomycetes	Planctomycetacia	Planctomycetales	Planctomycetaceae
Otu000527	235	18	17	13	30	7	11	19	22	16	7	21	28	7	13	6	0.034004	0.029791	0.025986	0.049268	0.013279	0.021399	0.035064	0.037054	0.03061	0.012073	0.042294	0.054962	0.014169	0.024483	0.01159	Bacteria	Firmicutes	Bacilli	Bacillales	Bacillaceae	Bacillus
Otu000528	120	6	6	3	9	23	11	8	8	3	8	6	5	11	9	4	0.011335	0.010514	0.005997	0.014781	0.043631	0.021399	0.014764	0.013474	0.005739	0.013798	0.012084	0.009815	0.022266	0.01695	0.007727	Bacteria	Proteobacteria	Betaproteobacteria	Burkholderiales	Burkholderiaceae	Limnobacter
Otu000529	273	38	31	34	7	29	19	64	21	5	5	3	5	0	5	7	0.071786	0.054324	0.067963	0.011496	0.055013	0.036961	0.11811	0.03537	0.009566	0.008624	0.006042	0.009815	0	0.009417	0.013522	Bacteria	Proteobacteria	Betaproteobacteria	Burkholderiales	Oxalobacteraceae	Pseudoduganella
Otu000530	229	25	15	11	24	22	12	21	25	7	6	12	4	12	26	7	0.047228	0.026286	0.021988	0.039415	0.041734	0.023344	0.038755	0.042107	0.013392	0.010348	0.024168	0.007852	0.02429	0.048966	0.013522	Bacteria	Gemmatimonadetes	Longimicrobia	Longimicrobiales	Longimicrobiaceae
Otu000531	371	42	42	34	37	23	35	17	19	26	20	17	20	13	4	22	0.079343	0.0736	0.067963	0.060764	0.043631	0.068087	0.031373	0.032001	0.049742	0.034495	0.034238	0.039259	0.026314	0.007533	0.042496	Bacteria	Actinobacteria	Acidimicrobiia	Acidimicrobiales
Otu000532	279	10	5	11	9	30	16	5	14	32	25	18	3	36	46	19	0.018891	0.008762	0.021988	0.014781	0.05691	0.031125	0.009227	0.02358	0.061221	0.043118	0.036252	0.005889	0.07287	0.086632	0.036702	Bacteria	Planctomycetes	Phycisphaerae	S-70
Otu000533	198	20	6	5	9	14	10	3	7	12	21	10	10	36	27	8	0.037782	0.010514	0.009995	0.014781	0.026558	0.019453	0.005536	0.01179	0.022958	0.036219	0.02014	0.019629	0.07287	0.050849	0.015453	Bacteria	Planctomycetes	Planctomycetacia	Planctomycetales	Planctomycetaceae	Planctomyces
Otu000534	393	23	54	13	25	12	16	16	29	15	52	22	34	41	19	22	0.04345	0.094629	0.025986	0.041057	0.022764	0.031125	0.029527	0.048844	0.028697	0.089686	0.044307	0.06674	0.082991	0.035783	0.042496	Bacteria	Nitrospirae	Nitrospira	Nitrospirales	0319-6A21
Otu000535	173	17	23	6	21	13	13	7	10	10	5	7	18	6	12	5	0.032115	0.040305	0.011994	0.034488	0.024661	0.025289	0.012918	0.016843	0.019131	0.008624	0.014098	0.035333	0.012145	0.0226	0.009658	Bacteria	Proteobacteria	Alphaproteobacteria	Rhodospirillales	Rhodospirillaceae	Pelagibius
Otu000536	377	40	37	33	52	22	32	17	20	28	9	11	18	15	24	19	0.075564	0.064838	0.065964	0.085398	0.041734	0.062251	0.031373	0.033685	0.053568	0.015523	0.022154	0.035333	0.030363	0.045199	0.036702	Bacteria	Planctomycetes	Phycisphaerae	Phycisphaerales	Phycisphaeraceae	AKYG587
Otu000537	150	12	10	11	8	22	5	0	6	16	7	5	12	11	12	13	0.022669	0.017524	0.021988	0.013138	0.041734	0.009727	0	0.010106	0.03061	0.012073	0.01007	0.023555	0.022266	0.0226	0.025112	Bacteria	Planctomycetes	Planctomycetacia	Planctomycetales	Planctomycetaceae	Pirellula	Pirellula_sp_Br1-4
Otu000538	139	26	8	9	12	4	5	18	9	4	12	8	3	13	3	5	0.049117	0.014019	0.01799	0.019707	0.007588	0.009727	0.033218	0.015158	0.007653	0.020697	0.016112	0.005889	0.026314	0.00565	0.009658	Bacteria	Acidobacteria	Holophagae
Otu000539	281	10	47	14	19	23	15	16	13	20	20	15	5	19	24	21	0.018891	0.082362	0.027985	0.031203	0.043631	0.02918	0.029527	0.021895	0.038263	0.034495	0.03021	0.009815	0.038459	0.045199	0.040565	Bacteria	Chloroflexi	Thermomicrobia	JG30-KF-CM45
Otu000540	161	11	16	17	12	4	6	12	18	2	10	15	2	13	11	12	0.02078	0.028038	0.033982	0.019707	0.007588	0.011672	0.022146	0.030317	0.003826	0.017247	0.03021	0.003926	0.026314	0.020716	0.02318	Bacteria	Acidobacteria
Otu000541	167	8	12	11	22	11	9	6	16	10	8	10	19	11	9	5	0.015113	0.021029	0.021988	0.03613	0.020867	0.017508	0.011073	0.026948	0.019131	0.013798	0.02014	0.037296	0.022266	0.01695	0.009658	Bacteria	Proteobacteria	Alphaproteobacteria	Rhizobiales	Phyllobacteriaceae
Otu000542	290	22	14	12	14	32	48	38	15	20	10	12	15	16	10	12	0.04156	0.024533	0.023987	0.022992	0.060704	0.093376	0.070128	0.025264	0.038263	0.017247	0.024168	0.029444	0.032387	0.018833	0.02318	Bacteria	Bacteroidetes	Cytophagia	Cytophagales	Cytophagaceae
Otu000543	270	23	24	16	32	25	15	15	14	25	17	7	6	14	18	19	0.04345	0.042057	0.031983	0.052553	0.047425	0.02918	0.027682	0.02358	0.047829	0.02932	0.014098	0.011778	0.028338	0.0339	0.036702	Bacteria	Proteobacteria	Betaproteobacteria	Nitrosomonadales	Nitrosomonadaceae
Otu000544	190	8	22	21	7	17	14	5	7	6	11	9	17	10	19	17	0.015113	0.038553	0.041977	0.011496	0.032249	0.027235	0.009227	0.01179	0.011479	0.018972	0.018126	0.03337	0.020242	0.035783	0.032838	Bacteria	Planctomycetes	Planctomycetacia	Planctomycetales	Planctomycetaceae
Otu000545	337	17	10	21	15	19	10	2	22	20	46	13	27	48	44	23	0.032115	0.017524	0.041977	0.024634	0.036043	0.019453	0.003691	0.037054	0.038263	0.079338	0.026182	0.052999	0.09716	0.082866	0.044428	Bacteria	Planctomycetes	Phycisphaerae	mle1-8
Otu000546	221	18	6	16	21	15	13	15	27	11	14	12	11	20	8	14	0.034004	0.010514	0.031983	0.034488	0.028455	0.025289	0.027682	0.045475	0.021045	0.024146	0.024168	0.021592	0.040483	0.015066	0.027043	Bacteria	Actinobacteria	Actinobacteria	Kineosporiales	Kineosporiaceae	Quadrisphaera
Otu000547	368	30	40	27	26	11	40	27	19	23	11	25	37	17	15	20	0.056673	0.070096	0.053971	0.042699	0.020867	0.077813	0.049827	0.032001	0.044002	0.018972	0.050349	0.072629	0.034411	0.02825	0.038633	Bacteria	Actinobacteria	Thermoleophilia	Gaiellales	Gaiellaceae	Gaiella
Otu000548	89	6	2	4	7	5	4	1	4	9	8	5	5	13	9	7	0.011335	0.003505	0.007996	0.011496	0.009485	0.007781	0.001845	0.006737	0.017218	0.013798	0.01007	0.009815	0.026314	0.01695	0.013522	Bacteria	Planctomycetes	Planctomycetacia	Planctomycetales	Planctomycetaceae	Planctomyces
Otu000549	111	8	7	8	13	8	12	14	4	2	5	1	1	9	15	4	0.015113	0.012267	0.015991	0.02135	0.015176	0.023344	0.025836	0.006737	0.003826	0.008624	0.002014	0.001963	0.018218	0.02825	0.007727	Bacteria	Bacteroidetes	Sphingobacteriia	Sphingobacteriales	Chitinophagaceae
Otu000550	232	12	17	10	32	15	28	18	25	10	17	9	7	11	12	9	0.022669	0.029791	0.019989	0.052553	0.028455	0.054469	0.033218	0.042107	0.019131	0.02932	0.018126	0.013741	0.022266	0.0226	0.017385	Bacteria	Chloroflexi	TK10
Otu000551	185	9	10	14	2	7	12	0	13	15	14	21	14	19	23	12	0.017002	0.017524	0.027985	0.003285	0.013279	0.023344	0	0.021895	0.028697	0.024146	0.042294	0.027481	0.038459	0.043316	0.02318	Bacteria	Planctomycetes	Planctomycetacia	Planctomycetales	Planctomycetaceae	Gemmata
Otu000552	336	32	17	16	23	20	21	21	22	16	43	15	26	17	24	23	0.060451	0.029791	0.031983	0.037772	0.03794	0.040852	0.038755	0.037054	0.03061	0.074164	0.03021	0.051036	0.034411	0.045199	0.044428	Bacteria	Proteobacteria	Alphaproteobacteria	Rhizobiales	JG34-KF-361
Otu000553	297	39	14	22	20	17	21	34	10	21	17	13	15	19	15	20	0.073675	0.024533	0.043976	0.032846	0.032249	0.040852	0.062746	0.016843	0.040176	0.02932	0.026182	0.029444	0.038459	0.02825	0.038633	Bacteria	Proteobacteria	Deltaproteobacteria	Myxococcales	Haliangiaceae	Haliangium
Otu000554	288	12	17	16	20	29	19	34	18	14	27	17	24	9	20	12	0.022669	0.029791	0.031983	0.032846	0.055013	0.036961	0.062746	0.030317	0.026784	0.046568	0.034238	0.047111	0.018218	0.037666	0.02318	Bacteria	Proteobacteria	Deltaproteobacteria	Desulfurellales	Desulfurellaceae	H16
Otu000555	74	6	5	1	6	6	3	1	1	24	1	6	2	6	2	4	0.011335	0.008762	0.001999	0.009854	0.011382	0.005836	0.001845	0.001684	0.045915	0.001725	0.012084	0.003926	0.012145	0.003767	0.007727	Bacteria	Planctomycetes	Planctomycetacia	Planctomycetales	Planctomycetaceae	Pirellula
Otu000556	99	2	11	6	9	14	8	4	9	2	7	3	3	5	10	6	0.003778	0.019276	0.011994	0.014781	0.026558	0.015563	0.007382	0.015158	0.003826	0.012073	0.006042	0.005889	0.010121	0.018833	0.01159	Bacteria	Planctomycetes	Phycisphaerae	Tepidisphaerales	Tepidisphaeraceae
Otu000557	53	4	5	4	4	1	5	4	2	1	8	5	5	1	3	1	0.007556	0.008762	0.007996	0.006569	0.001897	0.009727	0.007382	0.003369	0.001913	0.013798	0.01007	0.009815	0.002024	0.00565	0.001932	Bacteria	Deinococcus-Thermus	Deinococci	Deinococcales	Trueperaceae	Truepera
Otu000558	345	26	27	6	34	29	13	39	20	17	25	14	11	23	40	21	0.049117	0.047314	0.011994	0.055837	0.055013	0.025289	0.071973	0.033685	0.032523	0.043118	0.028196	0.021592	0.046556	0.075332	0.040565	Bacteria	Proteobacteria	Deltaproteobacteria	NB1-j
Otu000559	368	34	23	26	53	19	27	23	27	25	30	10	20	7	23	21	0.06423	0.040305	0.051972	0.087041	0.036043	0.052524	0.042446	0.045475	0.047829	0.051742	0.02014	0.039259	0.014169	0.043316	0.040565	Bacteria	Actinobacteria	Actinobacteria	Micromonosporales	Micromonosporaceae
Otu000560	111	4	6	14	5	9	4	0	7	6	13	1	5	21	4	12	0.007556	0.010514	0.027985	0.008211	0.017073	0.007781	0	0.01179	0.011479	0.022422	0.002014	0.009815	0.042508	0.007533	0.02318	Bacteria	Planctomycetes	Planctomycetacia	Planctomycetales	Planctomycetaceae	Pirellula
Otu000561	327	38	24	20	24	20	5	18	54	32	13	9	16	13	27	14	0.071786	0.042057	0.039978	0.039415	0.03794	0.009727	0.033218	0.09095	0.061221	0.022422	0.018126	0.031407	0.026314	0.050849	0.027043	Bacteria	Acidobacteria	Holophagae
Otu000562	319	26	19	12	23	27	21	39	19	22	22	11	27	16	12	23	0.049117	0.033295	0.023987	0.037772	0.051219	0.040852	0.071973	0.032001	0.042089	0.037944	0.022154	0.052999	0.032387	0.0226	0.044428	Bacteria	Proteobacteria	Betaproteobacteria
Otu000563	159	11	16	7	8	8	5	12	7	11	4	7	31	12	18	2	0.02078	0.028038	0.013992	0.013138	0.015176	0.009727	0.022146	0.01179	0.021045	0.006899	0.014098	0.060851	0.02429	0.0339	0.003863	Bacteria	Gemmatimonadetes	S0134_terrestrial_group
Otu000564	164	8	12	12	8	10	17	9	17	11	8	9	15	8	9	11	0.015113	0.021029	0.023987	0.013138	0.01897	0.033071	0.016609	0.028633	0.021045	0.013798	0.018126	0.029444	0.016193	0.01695	0.021248	Bacteria	Latescibacteria
Otu000565	238	11	25	14	18	16	10	19	32	15	18	14	11	7	17	11	0.02078	0.04381	0.027985	0.029561	0.030352	0.019453	0.035064	0.053897	0.028697	0.031045	0.028196	0.021592	0.014169	0.032016	0.021248	Bacteria	Acidobacteria	Holophagae
Otu000566	383	46	33	27	70	18	27	37	30	14	13	11	10	18	13	16	0.086899	0.057829	0.053971	0.11496	0.034146	0.052524	0.068282	0.050528	0.026784	0.022422	0.022154	0.019629	0.036435	0.024483	0.030907	Bacteria	Actinobacteria	Actinobacteria	Propionibacteriales	Nocardioidaceae	Kribbella
Otu000567	190	11	19	11	10	20	12	8	18	12	4	11	18	12	12	12	0.02078	0.033295	0.021988	0.016423	0.03794	0.023344	0.014764	0.030317	0.022958	0.006899	0.022154	0.035333	0.02429	0.0226	0.02318	Bacteria	Proteobacteria	Gammaproteobacteria	Xanthomonadales	Xanthomonadaceae
Otu000568	317	39	9	32	18	7	24	14	10	9	37	41	22	16	10	29	0.073675	0.015771	0.063965	0.029561	0.013279	0.046688	0.025836	0.016843	0.017218	0.063815	0.082573	0.043185	0.032387	0.018833	0.056018	Bacteria	Nitrospirae	Nitrospira	Nitrospirales	0319-6A21
Otu000569	70	0	9	0	1	4	7	2	8	9	4	6	9	4	6	1	0	0.015771	0	0.001642	0.007588	0.013617	0.003691	0.013474	0.017218	0.006899	0.012084	0.017666	0.008097	0.0113	0.001932	Bacteria	Planctomycetes	Planctomycetacia	Planctomycetales	Planctomycetaceae
Otu000570	194	6	11	10	19	25	10	5	13	22	9	12	6	20	17	9	0.011335	0.019276	0.019989	0.031203	0.047425	0.019453	0.009227	0.021895	0.042089	0.015523	0.024168	0.011778	0.040483	0.032016	0.017385	Bacteria	Planctomycetes	Phycisphaerae	Tepidisphaerales	Tepidisphaeraceae
Otu000571	280	7	14	10	22	30	26	22	25	21	13	21	24	17	19	9	0.013224	0.024533	0.019989	0.03613	0.05691	0.050579	0.0406	0.042107	0.040176	0.022422	0.042294	0.047111	0.034411	0.035783	0.017385	Bacteria	Acidobacteria	Solibacteres	Solibacterales	Solibacteraceae	PAUC26f
Otu000572	281	19	13	14	29	15	9	19	21	15	17	26	40	10	16	18	0.035893	0.022781	0.027985	0.047626	0.028455	0.017508	0.035064	0.03537	0.028697	0.02932	0.052363	0.078518	0.020242	0.030133	0.03477	Bacteria	Actinobacteria	Actinobacteria	Corynebacteriales	Mycobacteriaceae	Mycobacterium
Otu000573	79	1	5	2	4	0	5	1	6	1	36	1	5	5	4	3	0.001889	0.008762	0.003998	0.006569	0	0.009727	0.001845	0.010106	0.001913	0.06209	0.002014	0.009815	0.010121	0.007533	0.005795	Bacteria	Bacteroidetes	Flavobacteriia	Flavobacteriales	Flavobacteriaceae	Flavobacterium	Flavobacterium_sp_EC11
Otu000574	19	0	0	0	0	0	0	0	0	0	10	6	3	0	0	0	0	0	0	0	0	0	0	0	0	0.017247	0.012084	0.005889	0	0	0	Bacteria	Bacteroidetes	Sphingobacteriia	Sphingobacteriales	Saprospiraceae
Otu000575	202	11	27	21	22	24	14	24	19	17	2	5	7	5	2	2	0.02078	0.047314	0.041977	0.03613	0.045528	0.027235	0.044291	0.032001	0.032523	0.003449	0.01007	0.013741	0.010121	0.003767	0.003863	Bacteria	Bacteroidetes	Cytophagia	Cytophagales	Cytophagaceae
Otu000576	154	17	11	9	10	9	6	1	13	19	1	7	2	17	22	10	0.032115	0.019276	0.01799	0.016423	0.017073	0.011672	0.001845	0.021895	0.03635	0.001725	0.014098	0.003926	0.034411	0.041433	0.019317	Bacteria	Planctomycetes	Planctomycetacia	Planctomycetales	Planctomycetaceae	Pirellula
Otu000577	222	18	4	15	11	5	12	3	23	12	19	6	12	49	27	6	0.034004	0.00701	0.029984	0.018065	0.009485	0.023344	0.005536	0.038738	0.022958	0.03277	0.012084	0.023555	0.099184	0.050849	0.01159	Bacteria	Planctomycetes	Planctomycetacia	Planctomycetales	Planctomycetaceae	Planctomyces
Otu000578	355	13	16	35	30	12	27	25	37	21	17	23	38	21	16	24	0.024558	0.028038	0.069962	0.049268	0.022764	0.052524	0.046137	0.062318	0.040176	0.02932	0.046321	0.074592	0.042508	0.030133	0.04636	Bacteria	Actinobacteria	Acidimicrobiia	Acidimicrobiales	Acidimicrobiaceae
Otu000579	440	11	8	13	16	16	7	29	18	17	31	28	63	28	105	50	0.02078	0.014019	0.025986	0.026276	0.030352	0.013617	0.053518	0.030317	0.032523	0.053467	0.056391	0.123665	0.056677	0.197748	0.096583	Bacteria	Actinobacteria	Actinobacteria	Corynebacteriales	Nocardiaceae	Rhodococcus	Rhodococcus_erythropolis
Otu000580	170	10	14	6	10	12	11	19	12	10	18	7	6	9	15	11	0.018891	0.024533	0.011994	0.016423	0.022764	0.021399	0.035064	0.020211	0.019131	0.031045	0.014098	0.011778	0.018218	0.02825	0.021248	Bacteria	Acidobacteria	Blastocatellia	Blastocatellales	Blastocatellaceae	RB41
Otu000581	71	3	1	1	3	3	1	5	7	2	14	3	7	10	6	5	0.005667	0.001752	0.001999	0.004927	0.005691	0.001945	0.009227	0.01179	0.003826	0.024146	0.006042	0.013741	0.020242	0.0113	0.009658	Bacteria	Proteobacteria	Alphaproteobacteria	Caulobacterales	Caulobacteraceae
Otu000582	235	8	25	9	20	33	19	20	18	13	15	11	14	8	13	9	0.015113	0.04381	0.01799	0.032846	0.062601	0.036961	0.036909	0.030317	0.024871	0.025871	0.022154	0.027481	0.016193	0.024483	0.017385	Bacteria	Gemmatimonadetes	Longimicrobia	Longimicrobiales	Longimicrobiaceae
Otu000583	277	28	40	11	19	26	19	13	14	37	9	15	10	5	19	12	0.052895	0.070096	0.021988	0.031203	0.049322	0.036961	0.023991	0.02358	0.070786	0.015523	0.03021	0.019629	0.010121	0.035783	0.02318	Bacteria	Gemmatimonadetes	Gemmatimonadetes	Gemmatimonadales	Gemmatimonadaceae
Otu000584	193	5	8	6	3	18	8	5	20	18	6	7	16	28	27	18	0.009446	0.014019	0.011994	0.004927	0.034146	0.015563	0.009227	0.033685	0.034437	0.010348	0.014098	0.031407	0.056677	0.050849	0.03477	Bacteria	Parcubacteria	Candidatus_Moranbacteria
Otu000585	268	15	28	29	30	30	27	17	16	15	7	13	12	2	17	10	0.028337	0.049067	0.057969	0.049268	0.05691	0.052524	0.031373	0.026948	0.028697	0.012073	0.026182	0.023555	0.004048	0.032016	0.019317	Bacteria	Actinobacteria	Acidimicrobiia	Acidimicrobiales
Otu000586	143	12	13	11	12	3	6	14	11	5	14	8	7	9	7	11	0.022669	0.022781	0.021988	0.019707	0.005691	0.011672	0.025836	0.018527	0.009566	0.024146	0.016112	0.013741	0.018218	0.013183	0.021248	Bacteria	Acidobacteria
Otu000587	255	9	12	22	24	11	17	19	27	17	14	13	19	20	20	11	0.017002	0.021029	0.043976	0.039415	0.020867	0.033071	0.035064	0.045475	0.032523	0.024146	0.026182	0.037296	0.040483	0.037666	0.021248	Bacteria	Firmicutes	Bacilli	Bacillales	Bacillaceae	Bacillus
Otu000588	259	22	23	23	44	19	24	17	7	5	12	6	18	7	15	17	0.04156	0.040305	0.045975	0.07226	0.036043	0.046688	0.031373	0.01179	0.009566	0.020697	0.012084	0.035333	0.014169	0.02825	0.032838	Bacteria	Chloroflexi	Thermomicrobia	JG30-KF-CM45
Otu000589	131	9	4	4	53	3	1	49	2	0	2	0	1	1	2	0	0.017002	0.00701	0.007996	0.087041	0.005691	0.001945	0.090428	0.003369	0	0.003449	0	0.001963	0.002024	0.003767	0	Bacteria	Actinobacteria	Actinobacteria	Micrococcales	Promicromonosporaceae
Otu000590	319	27	37	8	23	11	19	24	42	25	13	22	17	7	28	16	0.051006	0.064838	0.015991	0.037772	0.020867	0.036961	0.044291	0.070739	0.047829	0.022422	0.044307	0.03337	0.014169	0.052733	0.030907	Bacteria	Proteobacteria	Deltaproteobacteria	Desulfurellales	Desulfurellaceae	H16
Otu000591	133	7	9	7	4	12	3	2	10	12	9	8	0	22	15	13	0.013224	0.015771	0.013992	0.006569	0.022764	0.005836	0.003691	0.016843	0.022958	0.015523	0.016112	0	0.044532	0.02825	0.025112	Bacteria	Planctomycetes	Planctomycetacia	Planctomycetales	Planctomycetaceae
Otu000592	39	4	6	2	3	3	2	3	0	5	1	1	6	1	1	1	0.007556	0.010514	0.003998	0.004927	0.005691	0.003891	0.005536	0	0.009566	0.001725	0.002014	0.011778	0.002024	0.001883	0.001932	Bacteria	Acidobacteria	Blastocatellia	Blastocatellales	Blastocatellaceae	Stenotrophobacter
Otu000593	135	3	7	10	4	13	4	2	6	13	8	5	4	25	26	5	0.005667	0.012267	0.019989	0.006569	0.024661	0.007781	0.003691	0.010106	0.024871	0.013798	0.01007	0.007852	0.050604	0.048966	0.009658	Bacteria	Planctomycetes	Planctomycetacia	Planctomycetales	Planctomycetaceae	Planctomyces
Otu000594	245	24	30	14	20	19	17	7	11	14	11	9	22	19	11	17	0.045339	0.052572	0.027985	0.032846	0.036043	0.033071	0.012918	0.018527	0.026784	0.018972	0.018126	0.043185	0.038459	0.020716	0.032838	Bacteria	Actinobacteria	Acidimicrobiia	Acidimicrobiales
Otu000595	179	13	20	9	24	8	11	11	16	11	9	8	5	9	19	6	0.024558	0.035048	0.01799	0.039415	0.015176	0.021399	0.0203	0.026948	0.021045	0.015523	0.016112	0.009815	0.018218	0.035783	0.01159	Bacteria	Planctomycetes	Planctomycetacia	Planctomycetales	Planctomycetaceae
Otu000596	113	6	7	10	6	10	10	10	9	12	5	10	3	2	2	11	0.011335	0.012267	0.019989	0.009854	0.01897	0.019453	0.018455	0.015158	0.022958	0.008624	0.02014	0.005889	0.004048	0.003767	0.021248	Bacteria	Chloroflexi	Ktedonobacteria	C0119
Otu000597	334	21	15	22	46	9	17	19	25	21	12	27	44	17	27	12	0.039671	0.026286	0.043976	0.075545	0.017073	0.033071	0.035064	0.042107	0.040176	0.020697	0.054377	0.086369	0.034411	0.050849	0.02318	Bacteria	Actinobacteria	Thermoleophilia	Solirubrobacterales	Solirubrobacteraceae	Solirubrobacter
Otu000598	311	16	34	19	30	9	30	16	17	11	39	15	19	18	11	27	0.030226	0.059581	0.037979	0.049268	0.017073	0.05836	0.029527	0.028633	0.021045	0.067265	0.03021	0.037296	0.036435	0.020716	0.052155	Bacteria	Proteobacteria	Betaproteobacteria	SC-I-84
Otu000599	150	10	14	8	12	12	5	10	13	2	10	12	8	12	8	14	0.018891	0.024533	0.015991	0.019707	0.022764	0.009727	0.018455	0.021895	0.003826	0.017247	0.024168	0.015704	0.02429	0.015066	0.027043	Bacteria	Proteobacteria	Alphaproteobacteria	Sphingomonadales	Sphingomonadaceae	Sphingomonas
Otu000600	188	6	13	14	21	20	18	26	3	14	7	6	12	12	8	8	0.011335	0.022781	0.027985	0.034488	0.03794	0.035016	0.047982	0.005053	0.026784	0.012073	0.012084	0.023555	0.02429	0.015066	0.015453	Bacteria	Gemmatimonadetes	Longimicrobia	Longimicrobiales	Longimicrobiaceae
Otu000601	228	5	11	5	10	21	7	13	14	16	14	18	18	3	49	24	0.009446	0.019276	0.009995	0.016423	0.039837	0.013617	0.023991	0.02358	0.03061	0.024146	0.036252	0.035333	0.006073	0.092282	0.04636	Bacteria	Proteobacteria	Betaproteobacteria	Burkholderiales	Comamonadaceae	Hydrogenophaga
Otu000602	390	14	24	77	1	3	14	2	51	8	43	7	37	82	16	11	0.026448	0.042057	0.153917	0.001642	0.005691	0.027235	0.003691	0.085898	0.015305	0.074164	0.014098	0.072629	0.165982	0.030133	0.021248	Bacteria	Parcubacteria	Candidatus_Magasanikbacteria
Otu000603	149	11	16	12	8	6	8	12	9	3	24	8	0	12	5	15	0.02078	0.028038	0.023987	0.013138	0.011382	0.015563	0.022146	0.015158	0.005739	0.041394	0.016112	0	0.02429	0.009417	0.028975	Bacteria	Acidobacteria
Otu000604	233	17	14	12	29	13	7	17	25	18	20	13	14	11	16	7	0.032115	0.024533	0.023987	0.047626	0.024661	0.013617	0.031373	0.042107	0.034437	0.034495	0.026182	0.027481	0.022266	0.030133	0.013522	Bacteria	Proteobacteria	Betaproteobacteria	Burkholderiales	Burkholderiaceae	Lautropia
Otu000605	188	13	7	6	32	11	14	13	14	7	9	15	14	11	7	15	0.024558	0.012267	0.011994	0.052553	0.020867	0.027235	0.023991	0.02358	0.013392	0.015523	0.03021	0.027481	0.022266	0.013183	0.028975	Bacteria	Proteobacteria	Alphaproteobacteria	Rhodobacterales	Rhodobacteraceae	Amaricoccus
Otu000606	295	16	28	20	30	20	4	23	10	21	33	9	23	18	14	26	0.030226	0.049067	0.039978	0.049268	0.03794	0.007781	0.042446	0.016843	0.040176	0.056916	0.018126	0.045148	0.036435	0.026366	0.050223	Bacteria	Gemmatimonadetes	Gemmatimonadetes	Gemmatimonadales	Gemmatimonadaceae
Otu000607	131	17	10	2	15	17	6	13	9	4	12	5	9	3	9	0	0.032115	0.017524	0.003998	0.024634	0.032249	0.011672	0.023991	0.015158	0.007653	0.020697	0.01007	0.017666	0.006073	0.01695	0	Bacteria	Acidobacteria	Blastocatellia	Blastocatellales	Blastocatellaceae	RB41
Otu000608	316	21	28	6	29	15	27	43	9	13	33	8	23	14	31	16	0.039671	0.049067	0.011994	0.047626	0.028455	0.052524	0.079355	0.015158	0.024871	0.056916	0.016112	0.045148	0.028338	0.058383	0.030907	Bacteria	Gemmatimonadetes	Gemmatimonadetes	Gemmatimonadales	Gemmatimonadaceae	Gemmatimonas
Otu000609	371	34	28	52	32	14	34	29	35	25	7	17	17	10	10	27	0.06423	0.049067	0.103944	0.052553	0.026558	0.066141	0.053518	0.058949	0.047829	0.012073	0.034238	0.03337	0.020242	0.018833	0.052155	Bacteria	Chloroflexi
Otu000610	305	9	21	40	35	15	23	27	12	12	21	10	35	7	19	19	0.017002	0.0368	0.079957	0.05748	0.028455	0.044743	0.049827	0.020211	0.022958	0.036219	0.02014	0.068703	0.014169	0.035783	0.036702	Bacteria	Actinobacteria	Thermoleophilia	Solirubrobacterales	Elev-16S-1332
Otu000611	314	25	30	27	31	18	14	17	21	16	23	23	18	18	15	18	0.047228	0.052572	0.053971	0.050911	0.034146	0.027235	0.031373	0.03537	0.03061	0.039669	0.046321	0.035333	0.036435	0.02825	0.03477	Bacteria	Proteobacteria	Deltaproteobacteria	Desulfurellales	Desulfurellaceae	H16
Otu000612	256	10	25	20	34	25	20	14	12	11	9	3	19	18	30	6	0.018891	0.04381	0.039978	0.055837	0.047425	0.038907	0.025836	0.020211	0.021045	0.015523	0.006042	0.037296	0.036435	0.056499	0.01159	Bacteria	Planctomycetes	OM190
Otu000613	306	16	16	13	29	15	17	21	31	22	31	13	13	26	26	17	0.030226	0.028038	0.025986	0.047626	0.028455	0.033071	0.038755	0.052212	0.042089	0.053467	0.026182	0.025518	0.052628	0.048966	0.032838	Bacteria	Chloroflexi	JG30-KF-CM66
Otu000614	95	4	2	2	3	5	3	1	5	17	14	3	3	16	13	4	0.007556	0.003505	0.003998	0.004927	0.009485	0.005836	0.001845	0.008421	0.032523	0.024146	0.006042	0.005889	0.032387	0.024483	0.007727	Bacteria	Planctomycetes	Planctomycetacia	Planctomycetales	Planctomycetaceae	Planctomyces
Otu000615	308	9	8	33	28	34	16	24	19	4	7	14	58	16	22	16	0.017002	0.014019	0.065964	0.045984	0.064498	0.031125	0.044291	0.032001	0.007653	0.012073	0.028196	0.113851	0.032387	0.041433	0.030907	Bacteria	Actinobacteria	Actinobacteria	Micromonosporales	Micromonosporaceae
Otu000616	275	22	12	30	34	12	17	30	18	12	15	18	25	5	16	9	0.04156	0.021029	0.059968	0.055837	0.022764	0.033071	0.055364	0.030317	0.022958	0.025871	0.036252	0.049073	0.010121	0.030133	0.017385	Bacteria	Actinobacteria	Actinobacteria	Propionibacteriales	Nocardioidaceae	Nocardioides
Otu000617	199	11	1	11	6	9	11	5	8	31	16	4	6	31	27	22	0.02078	0.001752	0.021988	0.009854	0.017073	0.021399	0.009227	0.013474	0.059307	0.027596	0.008056	0.011778	0.062749	0.050849	0.042496	Bacteria	Hydrogenedentes
Otu000618	310	38	25	33	13	9	14	26	15	26	14	7	14	20	20	36	0.071786	0.04381	0.065964	0.02135	0.017073	0.027235	0.047982	0.025264	0.049742	0.024146	0.014098	0.027481	0.040483	0.037666	0.06954	Bacteria	Gemmatimonadetes	S0134_terrestrial_group
Otu000619	238	11	19	12	23	9	22	27	12	16	18	13	15	18	14	9	0.02078	0.033295	0.023987	0.037772	0.017073	0.042797	0.049827	0.020211	0.03061	0.031045	0.026182	0.029444	0.036435	0.026366	0.017385	Bacteria	Acidobacteria	Solibacteres	Solibacterales	Solibacteraceae	Bryobacter
Otu000620	167	16	20	2	11	22	3	13	11	10	5	10	6	5	25	8	0.030226	0.035048	0.003998	0.018065	0.041734	0.005836	0.023991	0.018527	0.019131	0.008624	0.02014	0.011778	0.010121	0.047083	0.015453	Bacteria
Otu000621	296	14	30	23	11	17	28	11	16	18	25	8	12	35	25	23	0.026448	0.052572	0.045975	0.018065	0.032249	0.054469	0.0203	0.026948	0.034437	0.043118	0.016112	0.023555	0.070846	0.047083	0.044428	Bacteria	Planctomycetes	Phycisphaerae	Phycisphaerales	Phycisphaeraceae	AKYG587
Otu000622	117	5	5	16	3	27	2	2	4	21	9	3	8	3	3	6	0.009446	0.008762	0.031983	0.004927	0.051219	0.003891	0.003691	0.006737	0.040176	0.015523	0.006042	0.015704	0.006073	0.00565	0.01159	Bacteria
Otu000623	422	1	4	0	2	9	3	3	2	3	26	183	75	13	84	14	0.001889	0.00701	0	0.003285	0.017073	0.005836	0.005536	0.003369	0.005739	0.044843	0.368558	0.14722	0.026314	0.158198	0.027043	Bacteria	Proteobacteria	Gammaproteobacteria	Pseudomonadales	Pseudomonadaceae	Pseudomonas
Otu000624	326	22	37	24	26	21	16	22	23	19	19	15	13	14	32	23	0.04156	0.064838	0.047974	0.042699	0.039837	0.031125	0.0406	0.038738	0.03635	0.03277	0.03021	0.025518	0.028338	0.060266	0.044428	Bacteria	Proteobacteria	Deltaproteobacteria	Myxococcales	BIrii41
Otu000625	294	19	28	14	16	10	20	28	13	6	35	14	22	21	18	30	0.035893	0.049067	0.027985	0.026276	0.01897	0.038907	0.051673	0.021895	0.011479	0.060366	0.028196	0.043185	0.042508	0.0339	0.05795	Bacteria	Proteobacteria	Alphaproteobacteria	Rhizobiales	Bradyrhizobiaceae
Otu000626	247	22	27	8	19	33	26	18	11	13	10	17	15	5	13	10	0.04156	0.047314	0.015991	0.031203	0.062601	0.050579	0.033218	0.018527	0.024871	0.017247	0.034238	0.029444	0.010121	0.024483	0.019317	Bacteria	Proteobacteria	Deltaproteobacteria	Myxococcales	Polyangiaceae	Sorangium
Otu000627	130	5	10	5	13	3	16	15	12	12	4	3	11	3	7	11	0.009446	0.017524	0.009995	0.02135	0.005691	0.031125	0.027682	0.020211	0.022958	0.006899	0.006042	0.021592	0.006073	0.013183	0.021248	Bacteria	Proteobacteria	Alphaproteobacteria	Sphingomonadales
Otu000628	243	13	33	14	33	17	6	35	19	15	1	8	13	11	14	11	0.024558	0.057829	0.027985	0.054195	0.032249	0.011672	0.064591	0.032001	0.028697	0.001725	0.016112	0.025518	0.022266	0.026366	0.021248	Bacteria	Acidobacteria	Holophagae
Otu000629	90	7	3	8	8	12	5	1	2	7	4	1	9	11	2	10	0.013224	0.005257	0.015991	0.013138	0.022764	0.009727	0.001845	0.003369	0.013392	0.006899	0.002014	0.017666	0.022266	0.003767	0.019317	Bacteria	Planctomycetes	Planctomycetacia	Planctomycetales	Planctomycetaceae	Planctomyces
Otu000630	380	11	13	26	35	30	27	14	33	13	16	60	36	9	36	21	0.02078	0.022781	0.051972	0.05748	0.05691	0.052524	0.025836	0.055581	0.024871	0.027596	0.120839	0.070666	0.018218	0.067799	0.040565	Bacteria	Actinobacteria	Actinobacteria	Micromonosporales	Micromonosporaceae
Otu000631	137	7	7	18	2	12	11	2	7	19	8	8	11	10	5	10	0.013224	0.012267	0.035981	0.003285	0.022764	0.021399	0.003691	0.01179	0.03635	0.013798	0.016112	0.021592	0.020242	0.009417	0.019317	Bacteria	Parcubacteria
Otu000632	151	2	5	0	7	19	13	4	18	6	23	10	6	1	20	17	0.003778	0.008762	0	0.011496	0.036043	0.025289	0.007382	0.030317	0.011479	0.039669	0.02014	0.011778	0.002024	0.037666	0.032838	Bacteria	Bacteroidetes	Flavobacteriia	Flavobacteriales	Flavobacteriaceae	Subsaxibacter
Otu000633	267	3	6	10	10	19	24	13	14	3	14	49	55	8	21	18	0.005667	0.010514	0.019989	0.016423	0.036043	0.046688	0.023991	0.02358	0.005739	0.024146	0.098685	0.107962	0.016193	0.03955	0.03477	Bacteria	Proteobacteria	Gammaproteobacteria	Xanthomonadales
Otu000634	234	13	29	20	21	21	12	18	13	9	7	10	4	14	13	30	0.024558	0.050819	0.039978	0.034488	0.039837	0.023344	0.033218	0.021895	0.017218	0.012073	0.02014	0.007852	0.028338	0.024483	0.05795	Bacteria	Actinobacteria	Acidimicrobiia	Acidimicrobiales	Acidimicrobiaceae
Otu000635	238	20	18	7	21	27	10	27	17	24	8	13	10	11	18	7	0.037782	0.031543	0.013992	0.034488	0.051219	0.019453	0.049827	0.028633	0.045915	0.013798	0.026182	0.019629	0.022266	0.0339	0.013522	Bacteria	Proteobacteria	Alphaproteobacteria	Rhodospirillales	DA111
Otu000636	220	11	15	15	11	9	7	0	16	17	19	5	8	52	21	14	0.02078	0.026286	0.029984	0.018065	0.017073	0.013617	0	0.026948	0.032523	0.03277	0.01007	0.015704	0.105257	0.03955	0.027043	Bacteria	Planctomycetes	Planctomycetacia	Planctomycetales	Planctomycetaceae
Otu000637	261	16	9	19	27	18	27	13	20	9	26	14	20	5	15	23	0.030226	0.015771	0.037979	0.044342	0.034146	0.052524	0.023991	0.033685	0.017218	0.044843	0.028196	0.039259	0.010121	0.02825	0.044428	Bacteria	Proteobacteria	Alphaproteobacteria	Sphingomonadales	Sphingomonadaceae
Otu000638	332	19	15	45	26	13	28	10	32	17	24	19	18	13	28	25	0.035893	0.026286	0.089951	0.042699	0.024661	0.054469	0.018455	0.053897	0.032523	0.041394	0.038266	0.035333	0.026314	0.052733	0.048291	Bacteria
Otu000639	198	19	11	7	13	22	6	10	9	17	12	5	12	14	29	12	0.035893	0.019276	0.013992	0.02135	0.041734	0.011672	0.018455	0.015158	0.032523	0.020697	0.01007	0.023555	0.028338	0.054616	0.02318	Bacteria	Planctomycetes	Phycisphaerae	Tepidisphaerales	Tepidisphaeraceae
Otu000640	193	20	1	22	2	7	17	2	12	17	14	3	8	17	18	33	0.037782	0.001752	0.043976	0.003285	0.013279	0.033071	0.003691	0.020211	0.032523	0.024146	0.006042	0.015704	0.034411	0.0339	0.063745	Bacteria	Verrucomicrobia	OPB35_soil_group
Otu000641	282	23	17	15	33	24	19	15	14	20	10	21	15	7	25	24	0.04345	0.029791	0.029984	0.054195	0.045528	0.036961	0.027682	0.02358	0.038263	0.017247	0.042294	0.029444	0.014169	0.047083	0.04636	Bacteria	Proteobacteria	Deltaproteobacteria	Desulfurellales	Desulfurellaceae	H16
Otu000642	314	18	30	16	9	10	14	10	13	8	50	50	22	24	22	18	0.034004	0.052572	0.031983	0.014781	0.01897	0.027235	0.018455	0.021895	0.015305	0.086237	0.100699	0.043185	0.04858	0.041433	0.03477	Bacteria	Actinobacteria	Thermoleophilia	Gaiellales	Gaiellaceae	Gaiella
Otu000643	282	17	14	29	24	20	24	33	17	17	15	14	24	14	13	7	0.032115	0.024533	0.057969	0.039415	0.03794	0.046688	0.0609	0.028633	0.032523	0.025871	0.028196	0.047111	0.028338	0.024483	0.013522	Bacteria	Chloroflexi	TK10
Otu000644	124	0	0	3	3	8	6	0	16	16	11	9	7	19	10	16	0	0	0.005997	0.004927	0.015176	0.011672	0	0.026948	0.03061	0.018972	0.018126	0.013741	0.038459	0.018833	0.030907	Bacteria	Bacteroidetes	Sphingobacteriia	Sphingobacteriales	Chitinophagaceae
Otu000645	277	13	8	18	30	7	18	13	37	7	18	34	27	12	18	17	0.024558	0.014019	0.035981	0.049268	0.013279	0.035016	0.023991	0.062318	0.013392	0.031045	0.068475	0.052999	0.02429	0.0339	0.032838	Bacteria	Proteobacteria	Alphaproteobacteria	Rhizobiales	Xanthobacteraceae
Otu000646	273	14	33	15	26	27	15	29	13	17	13	12	16	9	25	9	0.026448	0.057829	0.029984	0.042699	0.051219	0.02918	0.053518	0.021895	0.032523	0.022422	0.024168	0.031407	0.018218	0.047083	0.017385	Bacteria	Actinobacteria	Thermoleophilia	Gaiellales
Otu000647	226	13	23	5	18	34	20	8	10	29	12	13	17	6	7	11	0.024558	0.040305	0.009995	0.029561	0.064498	0.038907	0.014764	0.016843	0.055481	0.020697	0.026182	0.03337	0.012145	0.013183	0.021248	Bacteria	Planctomycetes	Phycisphaerae	Phycisphaerales	Phycisphaeraceae	SM1A02
Otu000648	310	41	43	14	35	15	24	27	29	19	11	13	14	7	9	9	0.077453	0.075353	0.027985	0.05748	0.028455	0.046688	0.049827	0.048844	0.03635	0.018972	0.026182	0.027481	0.014169	0.01695	0.017385	Bacteria	Proteobacteria	Betaproteobacteria	Nitrosomonadales	Nitrosomonadaceae
Otu000649	194	2	16	15	9	13	8	22	21	17	11	24	6	6	11	13	0.003778	0.028038	0.029984	0.014781	0.024661	0.015563	0.0406	0.03537	0.032523	0.018972	0.048335	0.011778	0.012145	0.020716	0.025112	Bacteria	Parcubacteria
Otu000650	130	15	10	5	15	3	5	15	12	10	3	5	12	6	4	10	0.028337	0.017524	0.009995	0.024634	0.005691	0.009727	0.027682	0.020211	0.019131	0.005174	0.01007	0.023555	0.012145	0.007533	0.019317	Bacteria	Acidobacteria
Otu000651	236	12	23	10	25	35	18	8	13	13	6	10	17	9	19	18	0.022669	0.040305	0.019989	0.041057	0.066395	0.035016	0.014764	0.021895	0.024871	0.010348	0.02014	0.03337	0.018218	0.035783	0.03477	Bacteria	Planctomycetes	Phycisphaerae	Phycisphaerales	Phycisphaeraceae	SM1A02
Otu000652	210	13	11	15	17	12	18	12	18	17	7	15	7	17	10	21	0.024558	0.019276	0.029984	0.027919	0.022764	0.035016	0.022146	0.030317	0.032523	0.012073	0.03021	0.013741	0.034411	0.018833	0.040565	Bacteria	Proteobacteria	Gammaproteobacteria	Xanthomonadales
Otu000653	176	20	19	3	6	9	9	4	10	5	30	6	16	14	14	11	0.037782	0.033295	0.005997	0.009854	0.017073	0.017508	0.007382	0.016843	0.009566	0.051742	0.012084	0.031407	0.028338	0.026366	0.021248	Bacteria	Acidobacteria
Otu000654	278	20	30	34	46	23	14	17	13	19	3	14	15	7	15	8	0.037782	0.052572	0.067963	0.075545	0.043631	0.027235	0.031373	0.021895	0.03635	0.005174	0.028196	0.029444	0.014169	0.02825	0.015453	Bacteria	Actinobacteria	Thermoleophilia	Solirubrobacterales	FFCH13075
Otu000655	107	5	4	5	6	8	17	10	10	14	6	10	0	9	1	2	0.009446	0.00701	0.009995	0.009854	0.015176	0.033071	0.018455	0.016843	0.026784	0.010348	0.02014	0	0.018218	0.001883	0.003863	Bacteria	Bacteroidetes	Flavobacteriia	Flavobacteriales	Flavobacteriaceae	Flavobacterium
Otu000656	36	2	3	0	2	3	7	2	12	0	0	4	0	0	1	0	0.003778	0.005257	0	0.003285	0.005691	0.013617	0.003691	0.020211	0	0	0.008056	0	0	0.001883	0	Bacteria	Bacteroidetes	Sphingobacteriia	Sphingobacteriales	KD3-93
Otu000657	254	17	20	14	17	20	22	25	25	15	17	19	6	14	10	13	0.032115	0.035048	0.027985	0.027919	0.03794	0.042797	0.046137	0.042107	0.028697	0.02932	0.038266	0.011778	0.028338	0.018833	0.025112	Bacteria	Actinobacteria	Acidimicrobiia	Acidimicrobiales	Acidimicrobiaceae	CL500-29_marine_group
Otu000658	160	7	19	24	9	3	14	7	8	1	21	3	14	9	8	13	0.013224	0.033295	0.047974	0.014781	0.005691	0.027235	0.012918	0.013474	0.001913	0.036219	0.006042	0.027481	0.018218	0.015066	0.025112	Bacteria	Acidobacteria
Otu000659	268	14	21	13	28	21	10	19	38	5	20	20	26	12	10	11	0.026448	0.0368	0.025986	0.045984	0.039837	0.019453	0.035064	0.064002	0.009566	0.034495	0.04028	0.051036	0.02429	0.018833	0.021248	Bacteria	Proteobacteria	Alphaproteobacteria	Rhizobiales	Bradyrhizobiaceae	Bosea
Otu000660	290	16	24	12	8	14	40	40	20	19	11	9	29	5	16	27	0.030226	0.042057	0.023987	0.013138	0.026558	0.077813	0.073818	0.033685	0.03635	0.018972	0.018126	0.056925	0.010121	0.030133	0.052155	Bacteria	Proteobacteria	Gammaproteobacteria	HTA4
Otu000661	241	20	23	13	16	21	15	1	9	19	19	7	44	13	8	13	0.037782	0.040305	0.025986	0.026276	0.039837	0.02918	0.001845	0.015158	0.03635	0.03277	0.014098	0.086369	0.026314	0.015066	0.025112	Bacteria	Planctomycetes	Phycisphaerae	Tepidisphaerales	Tepidisphaeraceae
Otu000662	223	12	19	15	16	18	8	1	12	16	18	22	29	10	14	13	0.022669	0.033295	0.029984	0.026276	0.034146	0.015563	0.001845	0.020211	0.03061	0.031045	0.044307	0.056925	0.020242	0.026366	0.025112	Bacteria	Planctomycetes	OM190	planctomycete_A-2	planctomycete_A-2	planctomycete_A-2	planctomycete_A-2
Otu000663	273	15	30	7	40	19	7	17	19	8	18	21	15	14	23	20	0.028337	0.052572	0.013992	0.065691	0.036043	0.013617	0.031373	0.032001	0.015305	0.031045	0.042294	0.029444	0.028338	0.043316	0.038633	Bacteria	Chloroflexi	Chloroflexia	Chloroflexales	Roseiflexaceae	Roseiflexus
Otu000664	262	10	16	11	20	20	24	14	28	26	15	13	22	13	15	15	0.018891	0.028038	0.021988	0.032846	0.03794	0.046688	0.025836	0.047159	0.049742	0.025871	0.026182	0.043185	0.026314	0.02825	0.028975	Bacteria	Proteobacteria	Deltaproteobacteria	Bdellovibrionales	Bdellovibrionaceae	OM27_clade
Otu000665	171	24	10	8	4	6	13	28	30	0	3	25	8	5	6	1	0.045339	0.017524	0.015991	0.006569	0.011382	0.025289	0.051673	0.050528	0	0.005174	0.050349	0.015704	0.010121	0.0113	0.001932	Bacteria	Bacteroidetes	Flavobacteriia	Flavobacteriales	Flavobacteriaceae	Flavobacterium
Otu000666	136	10	8	6	8	10	12	9	11	21	8	6	12	5	2	8	0.018891	0.014019	0.011994	0.013138	0.01897	0.023344	0.016609	0.018527	0.040176	0.013798	0.012084	0.023555	0.010121	0.003767	0.015453	Bacteria	Acidobacteria	Blastocatellia	Blastocatellales	Blastocatellaceae	DS-100
Otu000667	286	21	13	28	33	10	13	19	19	11	12	20	24	7	25	31	0.039671	0.022781	0.05597	0.054195	0.01897	0.025289	0.035064	0.032001	0.021045	0.020697	0.04028	0.047111	0.014169	0.047083	0.059881	Bacteria	Actinobacteria	Thermoleophilia	Solirubrobacterales	Elev-16S-1332
Otu000668	127	8	11	1	17	12	7	9	10	6	8	13	1	3	8	13	0.015113	0.019276	0.001999	0.027919	0.022764	0.013617	0.016609	0.016843	0.011479	0.013798	0.026182	0.001963	0.006073	0.015066	0.025112	Bacteria	Planctomycetes
Otu000669	62	1	7	2	7	13	3	1	0	5	2	5	3	7	6	0	0.001889	0.012267	0.003998	0.011496	0.024661	0.005836	0.001845	0	0.009566	0.003449	0.01007	0.005889	0.014169	0.0113	0	Bacteria	Proteobacteria	Gammaproteobacteria	Legionellales	Coxiellaceae	Aquicella
Otu000670	179	7	20	5	25	17	6	12	19	9	17	17	4	11	7	3	0.013224	0.035048	0.009995	0.041057	0.032249	0.011672	0.022146	0.032001	0.017218	0.02932	0.034238	0.007852	0.022266	0.013183	0.005795	Bacteria	Proteobacteria	Gammaproteobacteria	Xanthomonadales
Otu000671	97	2	1	2	4	1	0	6	12	1	11	7	4	17	11	18	0.003778	0.001752	0.003998	0.006569	0.001897	0	0.011073	0.020211	0.001913	0.018972	0.014098	0.007852	0.034411	0.020716	0.03477	Bacteria	Bacteroidetes	Sphingobacteriia	Sphingobacteriales	Chitinophagaceae	Taibaiella
Otu000672	102	7	16	6	7	12	1	13	6	10	3	3	6	3	5	4	0.013224	0.028038	0.011994	0.011496	0.022764	0.001945	0.023991	0.010106	0.019131	0.005174	0.006042	0.011778	0.006073	0.009417	0.007727	Bacteria	Acidobacteria
Otu000673	123	13	9	11	13	15	5	4	0	5	8	12	5	2	4	17	0.024558	0.015771	0.021988	0.02135	0.028455	0.009727	0.007382	0	0.009566	0.013798	0.024168	0.009815	0.004048	0.007533	0.032838	Bacteria	Proteobacteria	Gammaproteobacteria	Legionellales	Coxiellaceae	Aquicella
Otu000674	284	15	21	15	18	12	39	26	29	22	21	16	26	3	12	9	0.028337	0.0368	0.029984	0.029561	0.022764	0.075868	0.047982	0.048844	0.042089	0.036219	0.032224	0.051036	0.006073	0.0226	0.017385	Bacteria	Proteobacteria	Deltaproteobacteria	Bdellovibrionales	Bdellovibrionaceae	OM27_clade
Otu000675	263	10	23	11	14	8	20	23	16	13	41	11	21	6	26	20	0.018891	0.040305	0.021988	0.022992	0.015176	0.038907	0.042446	0.026948	0.024871	0.070714	0.022154	0.041222	0.012145	0.048966	0.038633	Bacteria	Nitrospirae	Nitrospira	Nitrospirales	0319-6A21
Otu000676	308	26	5	17	16	16	27	70	13	30	20	6	4	5	18	35	0.049117	0.008762	0.033982	0.026276	0.030352	0.052524	0.129182	0.021895	0.057394	0.034495	0.012084	0.007852	0.010121	0.0339	0.067608	Bacteria	Gemmatimonadetes	Gemmatimonadetes	Gemmatimonadales	Gemmatimonadaceae
Otu000677	204	12	25	15	21	9	22	22	13	11	11	8	9	6	8	12	0.022669	0.04381	0.029984	0.034488	0.017073	0.042797	0.0406	0.021895	0.021045	0.018972	0.016112	0.017666	0.012145	0.015066	0.02318	Bacteria	Actinobacteria	Acidimicrobiia	Acidimicrobiales
Otu000678	255	9	26	9	19	21	6	16	24	16	18	24	9	17	28	13	0.017002	0.045562	0.01799	0.031203	0.039837	0.011672	0.029527	0.040422	0.03061	0.031045	0.048335	0.017666	0.034411	0.052733	0.025112	Bacteria	Nitrospirae	Nitrospira	Nitrospirales	Nitrospiraceae	Nitrospira
Otu000679	142	4	7	7	14	13	5	6	10	6	4	22	9	19	8	8	0.007556	0.012267	0.013992	0.022992	0.024661	0.009727	0.011073	0.016843	0.011479	0.006899	0.044307	0.017666	0.038459	0.015066	0.015453	Bacteria	Proteobacteria	Gammaproteobacteria	Xanthomonadales	Xanthomonadaceae
Otu000680	280	25	28	35	19	16	21	17	13	16	27	9	10	10	19	15	0.047228	0.049067	0.069962	0.031203	0.030352	0.040852	0.031373	0.021895	0.03061	0.046568	0.018126	0.019629	0.020242	0.035783	0.028975	Bacteria	Acidobacteria	Solibacteres	Solibacterales	Solibacteraceae	Candidatus_Solibacter
Otu000681	175	15	5	13	3	5	8	0	19	8	29	3	4	13	11	39	0.028337	0.008762	0.025986	0.004927	0.009485	0.015563	0	0.032001	0.015305	0.050017	0.006042	0.007852	0.026314	0.020716	0.075335	Bacteria	Verrucomicrobia	OPB35_soil_group
Otu000682	134	10	15	4	15	13	10	11	4	9	4	8	6	3	17	5	0.018891	0.026286	0.007996	0.024634	0.024661	0.019453	0.0203	0.006737	0.017218	0.006899	0.016112	0.011778	0.006073	0.032016	0.009658	Bacteria	Gemmatimonadetes	Longimicrobia	Longimicrobiales	Longimicrobiaceae
Otu000683	273	12	10	18	21	16	11	11	24	13	23	17	23	28	28	18	0.022669	0.017524	0.035981	0.034488	0.030352	0.021399	0.0203	0.040422	0.024871	0.039669	0.034238	0.045148	0.056677	0.052733	0.03477	Bacteria	Proteobacteria	Alphaproteobacteria	Rhodospirillales	MSB-1E8
Otu000684	203	10	15	4	18	12	6	3	19	19	11	11	5	45	10	15	0.018891	0.026286	0.007996	0.029561	0.022764	0.011672	0.005536	0.032001	0.03635	0.018972	0.022154	0.009815	0.091088	0.018833	0.028975	Bacteria	Proteobacteria	Gammaproteobacteria	Xanthomonadales	Xanthomonadaceae	Dokdonella
Otu000685	312	9	10	11	16	19	15	15	27	29	14	32	39	23	40	13	0.017002	0.017524	0.021988	0.026276	0.036043	0.02918	0.027682	0.045475	0.055481	0.024146	0.064447	0.076555	0.046556	0.075332	0.025112	Bacteria	Firmicutes	Erysipelotrichia	Erysipelotrichales	Erysipelotrichaceae	Turicibacter
Otu000686	218	7	1	3	12	12	38	8	11	24	5	28	18	13	27	11	0.013224	0.001752	0.005997	0.019707	0.022764	0.073923	0.014764	0.018527	0.045915	0.008624	0.056391	0.035333	0.026314	0.050849	0.021248	Bacteria	Proteobacteria	Deltaproteobacteria	Myxococcales	Archangiaceae
Otu000687	255	15	29	15	24	17	19	9	17	11	23	17	22	14	9	14	0.028337	0.050819	0.029984	0.039415	0.032249	0.036961	0.016609	0.028633	0.021045	0.039669	0.034238	0.043185	0.028338	0.01695	0.027043	Bacteria	Proteobacteria	Gammaproteobacteria	Salinisphaerales	Salinisphaeraceae
Otu000688	263	5	23	19	10	20	10	16	18	20	23	24	23	24	7	21	0.009446	0.040305	0.037979	0.016423	0.03794	0.019453	0.029527	0.030317	0.038263	0.039669	0.048335	0.045148	0.04858	0.013183	0.040565	Bacteria	Bacteroidetes	Sphingobacteriia	Sphingobacteriales	Chitinophagaceae
Otu000689	280	6	36	5	13	17	9	10	58	8	35	13	7	28	29	6	0.011335	0.063086	0.009995	0.02135	0.032249	0.017508	0.018455	0.097688	0.015305	0.060366	0.026182	0.013741	0.056677	0.054616	0.01159	Bacteria	Gemmatimonadetes	S0134_terrestrial_group
Otu000690	170	6	26	8	9	10	16	11	12	8	18	9	4	13	12	8	0.011335	0.045562	0.015991	0.014781	0.01897	0.031125	0.0203	0.020211	0.015305	0.031045	0.018126	0.007852	0.026314	0.0226	0.015453	Bacteria	Latescibacteria
Otu000691	326	12	39	9	15	13	8	4	25	3	90	21	20	38	11	18	0.022669	0.068343	0.01799	0.024634	0.024661	0.015563	0.007382	0.042107	0.005739	0.155226	0.042294	0.039259	0.076918	0.020716	0.03477	Bacteria	Proteobacteria	Deltaproteobacteria	Desulfurellales	Desulfurellaceae	H16
Otu000692	235	12	9	18	35	16	12	11	10	19	17	16	7	23	21	9	0.022669	0.015771	0.035981	0.05748	0.030352	0.023344	0.0203	0.016843	0.03635	0.02932	0.032224	0.013741	0.046556	0.03955	0.017385	Bacteria	Chloroflexi	Thermomicrobia	AKYG1722
Otu000693	305	15	46	28	12	18	25	20	29	12	16	28	15	9	18	14	0.028337	0.08061	0.05597	0.019707	0.034146	0.048633	0.036909	0.048844	0.022958	0.027596	0.056391	0.029444	0.018218	0.0339	0.027043	Bacteria	Proteobacteria	Deltaproteobacteria	Myxococcales	Eel-36e1D6
Otu000694	189	18	4	23	12	8	21	5	15	16	14	6	26	8	4	9	0.034004	0.00701	0.045975	0.019707	0.015176	0.040852	0.009227	0.025264	0.03061	0.024146	0.012084	0.051036	0.016193	0.007533	0.017385	Bacteria
Otu000695	182	15	17	8	24	10	15	8	19	9	17	9	5	11	10	5	0.028337	0.029791	0.015991	0.039415	0.01897	0.02918	0.014764	0.032001	0.017218	0.02932	0.018126	0.009815	0.022266	0.018833	0.009658	Bacteria	Planctomycetes	Phycisphaerae	Phycisphaerales	Phycisphaeraceae	SM1A02
Otu000696	270	13	10	20	26	12	20	23	12	12	32	17	22	16	23	12	0.024558	0.017524	0.039978	0.042699	0.022764	0.038907	0.042446	0.020211	0.022958	0.055191	0.034238	0.043185	0.032387	0.043316	0.02318	Bacteria	Proteobacteria	Deltaproteobacteria	Desulfurellales	Desulfurellaceae	H16
Otu000697	126	8	3	13	5	17	14	1	4	7	11	6	5	13	11	8	0.015113	0.005257	0.025986	0.008211	0.032249	0.027235	0.001845	0.006737	0.013392	0.018972	0.012084	0.009815	0.026314	0.020716	0.015453	Bacteria	Planctomycetes	Planctomycetacia	Planctomycetales	Planctomycetaceae	Pirellula
Otu000698	63	10	6	6	10	2	7	6	0	4	0	6	4	1	1	0	0.018891	0.010514	0.011994	0.016423	0.003794	0.013617	0.011073	0	0.007653	0	0.012084	0.007852	0.002024	0.001883	0	Bacteria	Chlorobi	Chlorobia	Chlorobiales	OPB56
Otu000699	110	14	2	4	11	3	4	6	8	5	20	6	10	2	8	7	0.026448	0.003505	0.007996	0.018065	0.005691	0.007781	0.011073	0.013474	0.009566	0.034495	0.012084	0.019629	0.004048	0.015066	0.013522	Bacteria	Acidobacteria
Otu000700	256	13	20	7	23	14	21	23	25	13	14	12	11	24	12	24	0.024558	0.035048	0.013992	0.037772	0.026558	0.040852	0.042446	0.042107	0.024871	0.024146	0.024168	0.021592	0.04858	0.0226	0.04636	Bacteria	Proteobacteria	Betaproteobacteria	Nitrosomonadales	Nitrosomonadaceae
Otu000701	87	6	10	2	11	18	3	4	7	7	1	8	0	0	8	2	0.011335	0.017524	0.003998	0.018065	0.034146	0.005836	0.007382	0.01179	0.013392	0.001725	0.016112	0	0	0.015066	0.003863	Bacteria	Planctomycetes	Phycisphaerae	Tepidisphaerales	Tepidisphaeraceae
Otu000702	254	16	21	22	16	20	18	12	17	12	20	4	19	25	16	16	0.030226	0.0368	0.043976	0.026276	0.03794	0.035016	0.022146	0.028633	0.022958	0.034495	0.008056	0.037296	0.050604	0.030133	0.030907	Bacteria	Planctomycetes	Phycisphaerae	Phycisphaerales	Phycisphaeraceae
Otu000703	293	25	14	18	21	11	29	44	18	10	34	7	26	10	12	14	0.047228	0.024533	0.035981	0.034488	0.020867	0.056415	0.0812	0.030317	0.019131	0.058641	0.014098	0.051036	0.020242	0.0226	0.027043	Bacteria	Proteobacteria	Betaproteobacteria	Nitrosomonadales	Nitrosomonadaceae
Otu000704	69	9	2	5	6	11	8	4	6	13	1	2	0	0	1	1	0.017002	0.003505	0.009995	0.009854	0.020867	0.015563	0.007382	0.010106	0.024871	0.001725	0.004028	0	0	0.001883	0.001932	Bacteria	Verrucomicrobia	OPB35_soil_group
Otu000705	294	12	13	26	7	18	19	5	8	31	18	11	22	52	28	24	0.022669	0.022781	0.051972	0.011496	0.034146	0.036961	0.009227	0.013474	0.059307	0.031045	0.022154	0.043185	0.105257	0.052733	0.04636	Bacteria	Planctomycetes	Phycisphaerae	mle1-8
Otu000706	227	14	37	7	13	9	8	6	25	7	13	11	15	7	38	17	0.026448	0.064838	0.013992	0.02135	0.017073	0.015563	0.011073	0.042107	0.013392	0.022422	0.022154	0.029444	0.014169	0.071566	0.032838	Bacteria	Latescibacteria
Otu000707	79	6	6	0	10	2	5	10	7	2	2	3	4	1	13	8	0.011335	0.010514	0	0.016423	0.003794	0.009727	0.018455	0.01179	0.003826	0.003449	0.006042	0.007852	0.002024	0.024483	0.015453	Bacteria	Acidobacteria	Blastocatellia	Blastocatellales	Blastocatellaceae	DS-100
Otu000708	245	18	13	20	12	6	19	31	13	11	21	13	20	8	24	16	0.034004	0.022781	0.039978	0.019707	0.011382	0.036961	0.057209	0.021895	0.021045	0.036219	0.026182	0.039259	0.016193	0.045199	0.030907	Bacteria	Proteobacteria	Alphaproteobacteria	Rhizobiales
Otu000709	21	0	0	0	3	2	2	3	0	0	0	4	7	0	0	0	0	0	0	0.004927	0.003794	0.003891	0.005536	0	0	0	0.008056	0.013741	0	0	0	Bacteria	Acidobacteria	Holophagae
Otu000710	290	31	11	29	19	7	23	25	25	18	20	7	23	21	16	15	0.058562	0.019276	0.057969	0.031203	0.013279	0.044743	0.046137	0.042107	0.034437	0.034495	0.014098	0.045148	0.042508	0.030133	0.028975	Bacteria	Proteobacteria	Deltaproteobacteria	NB1-j
Otu000711	120	15	5	10	6	12	7	3	12	6	3	2	9	11	10	9	0.028337	0.008762	0.019989	0.009854	0.022764	0.013617	0.005536	0.020211	0.011479	0.005174	0.004028	0.017666	0.022266	0.018833	0.017385	Bacteria	Planctomycetes	Planctomycetacia	Planctomycetales	Planctomycetaceae	Planctomyces
Otu000712	229	17	9	7	22	27	23	17	10	13	25	7	16	8	16	12	0.032115	0.015771	0.013992	0.03613	0.051219	0.044743	0.031373	0.016843	0.024871	0.043118	0.014098	0.031407	0.016193	0.030133	0.02318	Bacteria	Bacteroidetes	Sphingobacteriia	Sphingobacteriales	Saprospiraceae
Otu000713	80	12	3	3	10	5	5	10	7	6	1	9	6	0	1	2	0.022669	0.005257	0.005997	0.016423	0.009485	0.009727	0.018455	0.01179	0.011479	0.001725	0.018126	0.011778	0	0.001883	0.003863	Bacteria	Actinobacteria	Actinobacteria	Micrococcales	Cellulomonadaceae	Actinotalea
Otu000714	276	24	8	26	5	25	24	45	14	19	11	11	23	12	6	23	0.045339	0.014019	0.051972	0.008211	0.047425	0.046688	0.083046	0.02358	0.03635	0.018972	0.022154	0.045148	0.02429	0.0113	0.044428	Bacteria	Proteobacteria	Gammaproteobacteria	Xanthomonadales	Xanthomonadaceae
Otu000715	195	18	4	19	18	11	14	35	13	8	12	3	10	10	8	12	0.034004	0.00701	0.037979	0.029561	0.020867	0.027235	0.064591	0.021895	0.015305	0.020697	0.006042	0.019629	0.020242	0.015066	0.02318	Bacteria	Actinobacteria	Actinobacteria	Micrococcales	Intrasporangiaceae
Otu000716	225	12	23	16	23	25	18	20	11	21	9	4	16	6	11	10	0.022669	0.040305	0.031983	0.037772	0.047425	0.035016	0.036909	0.018527	0.040176	0.015523	0.008056	0.031407	0.012145	0.020716	0.019317	Bacteria	Firmicutes	Bacilli	Bacillales	Paenibacillaceae	Paenibacillus
Otu000717	135	8	3	8	7	16	10	3	9	5	8	5	5	25	14	9	0.015113	0.005257	0.015991	0.011496	0.030352	0.019453	0.005536	0.015158	0.009566	0.013798	0.01007	0.009815	0.050604	0.026366	0.017385	Bacteria	Planctomycetes	Planctomycetacia	Planctomycetales	Planctomycetaceae	Pirellula
Otu000718	208	13	12	11	13	17	17	6	26	30	7	25	17	3	5	6	0.024558	0.021029	0.021988	0.02135	0.032249	0.033071	0.011073	0.043791	0.057394	0.012073	0.050349	0.03337	0.006073	0.009417	0.01159	Bacteria	Planctomycetes	Phycisphaerae	Phycisphaerales	Phycisphaeraceae
Otu000719	180	13	22	10	12	9	14	12	24	15	12	4	3	4	16	10	0.024558	0.038553	0.019989	0.019707	0.017073	0.027235	0.022146	0.040422	0.028697	0.020697	0.008056	0.005889	0.008097	0.030133	0.019317	Bacteria	Latescibacteria
Otu000720	213	12	20	19	34	19	8	15	26	17	7	8	12	4	3	9	0.022669	0.035048	0.037979	0.055837	0.036043	0.015563	0.027682	0.043791	0.032523	0.012073	0.016112	0.023555	0.008097	0.00565	0.017385	Bacteria	Chloroflexi	Thermomicrobia	JG30-KF-CM45
Otu000721	256	23	12	5	29	19	24	16	18	13	20	9	15	16	20	17	0.04345	0.021029	0.009995	0.047626	0.036043	0.046688	0.029527	0.030317	0.024871	0.034495	0.018126	0.029444	0.032387	0.037666	0.032838	Bacteria	Proteobacteria	Deltaproteobacteria	NB1-j
Otu000722	228	14	28	19	16	14	22	25	13	4	15	14	13	14	13	4	0.026448	0.049067	0.037979	0.026276	0.026558	0.042797	0.046137	0.021895	0.007653	0.025871	0.028196	0.025518	0.028338	0.024483	0.007727	Bacteria	Proteobacteria	Deltaproteobacteria	Myxococcales	BIrii41
Otu000723	244	9	29	3	6	16	8	11	37	7	25	10	26	22	12	23	0.017002	0.050819	0.005997	0.009854	0.030352	0.015563	0.0203	0.062318	0.013392	0.043118	0.02014	0.051036	0.044532	0.0226	0.044428	Bacteria	Gemmatimonadetes	Gemmatimonadetes	Gemmatimonadales	Gemmatimonadaceae
Otu000724	266	15	13	15	26	7	10	22	23	15	31	22	13	11	32	11	0.028337	0.022781	0.029984	0.042699	0.013279	0.019453	0.0406	0.038738	0.028697	0.053467	0.044307	0.025518	0.022266	0.060266	0.021248	Bacteria	Actinobacteria
Otu000725	266	15	13	25	21	28	17	27	19	17	21	14	15	9	14	11	0.028337	0.022781	0.049973	0.034488	0.053116	0.033071	0.049827	0.032001	0.032523	0.036219	0.028196	0.029444	0.018218	0.026366	0.021248	Bacteria	Actinobacteria	Thermoleophilia	Solirubrobacterales	Solirubrobacteraceae	Solirubrobacter
Otu000726	90	5	1	3	1	13	8	0	6	15	6	3	5	2	9	13	0.009446	0.001752	0.005997	0.001642	0.024661	0.015563	0	0.010106	0.028697	0.010348	0.006042	0.009815	0.004048	0.01695	0.025112	Bacteria	Verrucomicrobia	OPB35_soil_group
Otu000727	282	22	19	32	30	13	16	13	28	12	13	25	20	8	14	17	0.04156	0.033295	0.063965	0.049268	0.024661	0.031125	0.023991	0.047159	0.022958	0.022422	0.050349	0.039259	0.016193	0.026366	0.032838	Bacteria	Actinobacteria	Thermoleophilia	Gaiellales
Otu000728	45	2	8	8	5	7	2	2	2	2	2	1	0	1	3	0	0.003778	0.014019	0.015991	0.008211	0.013279	0.003891	0.003691	0.003369	0.003826	0.003449	0.002014	0	0.002024	0.00565	0	Bacteria	Planctomycetes	Phycisphaerae	Tepidisphaerales	Tepidisphaeraceae
Otu000729	138	17	14	10	12	8	12	11	14	5	2	11	5	3	9	5	0.032115	0.024533	0.019989	0.019707	0.015176	0.023344	0.0203	0.02358	0.009566	0.003449	0.022154	0.009815	0.006073	0.01695	0.009658	Bacteria	Gemmatimonadetes	S0134_terrestrial_group
Otu000730	187	12	21	12	15	30	11	18	13	10	6	10	14	6	8	1	0.022669	0.0368	0.023987	0.024634	0.05691	0.021399	0.033218	0.021895	0.019131	0.010348	0.02014	0.027481	0.012145	0.015066	0.001932	Bacteria	Acidobacteria	Holophagae
Otu000731	177	4	19	18	21	5	16	18	15	5	9	12	15	9	7	4	0.007556	0.033295	0.035981	0.034488	0.009485	0.031125	0.033218	0.025264	0.009566	0.015523	0.024168	0.029444	0.018218	0.013183	0.007727	Bacteria	Actinobacteria	MB-A2-108
Otu000732	139	25	4	9	10	8	11	10	9	4	11	8	6	2	4	18	0.047228	0.00701	0.01799	0.016423	0.015176	0.021399	0.018455	0.015158	0.007653	0.018972	0.016112	0.011778	0.004048	0.007533	0.03477	Bacteria	Acidobacteria
Otu000733	216	9	16	15	15	14	5	19	15	11	14	23	16	8	23	13	0.017002	0.028038	0.029984	0.024634	0.026558	0.009727	0.035064	0.025264	0.021045	0.024146	0.046321	0.031407	0.016193	0.043316	0.025112	Bacteria	Chloroflexi	Caldilineae	Caldilineales	Caldilineaceae
Otu000734	143	10	7	10	2	11	7	2	5	23	5	11	8	20	13	9	0.018891	0.012267	0.019989	0.003285	0.020867	0.013617	0.003691	0.008421	0.044002	0.008624	0.022154	0.015704	0.040483	0.024483	0.017385	Bacteria	Planctomycetes	Planctomycetacia	Planctomycetales	Planctomycetaceae	Planctomyces
Otu000735	269	10	0	5	6	12	6	12	40	1	17	72	26	36	7	19	0.018891	0	0.009995	0.009854	0.022764	0.011672	0.022146	0.067371	0.001913	0.02932	0.145006	0.051036	0.07287	0.013183	0.036702	Bacteria	Bacteroidetes	Flavobacteriia	Flavobacteriales	Flavobacteriaceae	Flavobacterium
Otu000736	156	11	17	21	10	5	15	14	16	3	5	10	3	10	7	9	0.02078	0.029791	0.041977	0.016423	0.009485	0.02918	0.025836	0.026948	0.005739	0.008624	0.02014	0.005889	0.020242	0.013183	0.017385	Bacteria	Bacteroidetes	Sphingobacteriia	Sphingobacteriales	Chitinophagaceae	Niastella
Otu000737	15	0	0	0	0	0	0	0	0	0	6	3	4	2	0	0	0	0	0	0	0	0	0	0	0	0.010348	0.006042	0.007852	0.004048	0	0	Bacteria	Bacteroidetes
Otu000738	147	13	24	8	12	21	12	10	8	7	5	4	10	2	6	5	0.024558	0.042057	0.015991	0.019707	0.039837	0.023344	0.018455	0.013474	0.013392	0.008624	0.008056	0.019629	0.004048	0.0113	0.009658	Bacteria	Gemmatimonadetes	Gemmatimonadetes	Gemmatimonadales	Gemmatimonadaceae
Otu000739	197	17	10	11	24	11	19	13	8	8	15	6	28	15	4	8	0.032115	0.017524	0.021988	0.039415	0.020867	0.036961	0.023991	0.013474	0.015305	0.025871	0.012084	0.054962	0.030363	0.007533	0.015453	Bacteria	Proteobacteria	Betaproteobacteria	SC-I-84
Otu000740	263	11	30	11	17	14	21	22	11	15	39	7	27	11	17	10	0.02078	0.052572	0.021988	0.027919	0.026558	0.040852	0.0406	0.018527	0.028697	0.067265	0.014098	0.052999	0.022266	0.032016	0.019317	Bacteria	Chloroflexi	S085
Otu000741	155	13	8	9	17	5	18	13	8	5	14	7	17	6	8	7	0.024558	0.014019	0.01799	0.027919	0.009485	0.035016	0.023991	0.013474	0.009566	0.024146	0.014098	0.03337	0.012145	0.015066	0.013522	Bacteria	Acidobacteria
Otu000742	256	9	8	23	29	19	26	32	19	9	15	9	21	15	9	13	0.017002	0.014019	0.045975	0.047626	0.036043	0.050579	0.059055	0.032001	0.017218	0.025871	0.018126	0.041222	0.030363	0.01695	0.025112	Bacteria	Chloroflexi	S085
Otu000743	141	22	1	13	3	7	5	2	7	6	12	2	7	28	6	20	0.04156	0.001752	0.025986	0.004927	0.013279	0.009727	0.003691	0.01179	0.011479	0.020697	0.004028	0.013741	0.056677	0.0113	0.038633	Bacteria	Planctomycetes	Planctomycetacia	Planctomycetales	Planctomycetaceae	Planctomyces
Otu000744	242	14	18	37	24	11	15	13	16	18	6	23	19	1	18	9	0.026448	0.031543	0.07396	0.039415	0.020867	0.02918	0.023991	0.026948	0.034437	0.010348	0.046321	0.037296	0.002024	0.0339	0.017385	Bacteria	Actinobacteria	Actinobacteria	Streptomycetales	Streptomycetaceae	Streptomyces
Otu000745	198	18	20	7	16	21	12	18	11	14	12	14	12	9	7	7	0.034004	0.035048	0.013992	0.026276	0.039837	0.023344	0.033218	0.018527	0.026784	0.020697	0.028196	0.023555	0.018218	0.013183	0.013522	Bacteria	Proteobacteria	Alphaproteobacteria	Sphingomonadales	Sphingomonadaceae
Otu000746	32	1	0	1	3	7	4	1	1	2	1	1	5	3	2	0	0.001889	0	0.001999	0.004927	0.013279	0.007781	0.001845	0.001684	0.003826	0.001725	0.002014	0.009815	0.006073	0.003767	0	Bacteria	Planctomycetes	Planctomycetacia	Planctomycetales	Planctomycetaceae	Planctomyces
Otu000747	96	0	2	1	10	5	4	5	4	23	9	10	7	10	3	3	0	0.003505	0.001999	0.016423	0.009485	0.007781	0.009227	0.006737	0.044002	0.015523	0.02014	0.013741	0.020242	0.00565	0.005795	Bacteria	Bacteroidetes	Sphingobacteriia	Sphingobacteriales	Chitinophagaceae	Filimonas
Otu000748	262	13	8	34	28	17	21	23	23	13	13	17	16	10	17	9	0.024558	0.014019	0.067963	0.045984	0.032249	0.040852	0.042446	0.038738	0.024871	0.022422	0.034238	0.031407	0.020242	0.032016	0.017385	Bacteria	Actinobacteria	Actinobacteria	Streptosporangiales	Thermomonosporaceae	Actinomadura
Otu000749	213	2	10	5	12	8	8	9	11	18	17	27	31	23	13	19	0.003778	0.017524	0.009995	0.019707	0.015176	0.015563	0.016609	0.018527	0.034437	0.02932	0.054377	0.060851	0.046556	0.024483	0.036702	Bacteria	Bacteroidetes	Cytophagia	Cytophagales	Cytophagaceae	Adhaeribacter
Otu000750	209	10	8	9	65	14	6	11	12	10	10	13	11	9	13	8	0.018891	0.014019	0.01799	0.106748	0.026558	0.011672	0.0203	0.020211	0.019131	0.017247	0.026182	0.021592	0.018218	0.024483	0.015453	Bacteria	Actinobacteria	Actinobacteria	Frankiales	Geodermatophilaceae	Geodermatophilus
Otu000751	62	3	6	2	9	0	9	1	6	7	0	6	10	2	0	1	0.005667	0.010514	0.003998	0.014781	0	0.017508	0.001845	0.010106	0.013392	0	0.012084	0.019629	0.004048	0	0.001932	Bacteria	Bacteroidetes	Flavobacteriia	Flavobacteriales	Flavobacteriaceae	Mariniflexile
Otu000752	229	9	2	1	1	13	18	5	19	9	34	27	21	25	24	21	0.017002	0.003505	0.001999	0.001642	0.024661	0.035016	0.009227	0.032001	0.017218	0.058641	0.054377	0.041222	0.050604	0.045199	0.040565	Bacteria	Proteobacteria	Gammaproteobacteria	Xanthomonadales	Xanthomonadaceae	Thermomonas
Otu000753	126	15	6	8	13	1	2	4	15	9	4	16	6	17	3	7	0.028337	0.010514	0.015991	0.02135	0.001897	0.003891	0.007382	0.025264	0.017218	0.006899	0.032224	0.011778	0.034411	0.00565	0.013522	Bacteria	Proteobacteria	Alphaproteobacteria	Rhodospirillales	Rhodospirillaceae	Pelagibius
Otu000754	83	9	7	3	3	1	4	7	7	5	14	6	4	3	8	2	0.017002	0.012267	0.005997	0.004927	0.001897	0.007781	0.012918	0.01179	0.009566	0.024146	0.012084	0.007852	0.006073	0.015066	0.003863	Bacteria	Acidobacteria
Otu000755	265	18	22	20	26	11	16	11	22	16	35	11	15	5	20	17	0.034004	0.038553	0.039978	0.042699	0.020867	0.031125	0.0203	0.037054	0.03061	0.060366	0.022154	0.029444	0.010121	0.037666	0.032838	Bacteria	Chloroflexi	TK10
Otu000756	184	16	3	18	7	11	9	3	13	12	19	10	17	10	13	23	0.030226	0.005257	0.035981	0.011496	0.020867	0.017508	0.005536	0.021895	0.022958	0.03277	0.02014	0.03337	0.020242	0.024483	0.044428	Bacteria	Planctomycetes	Planctomycetacia	Planctomycetales	Planctomycetaceae	Planctomyces
Otu000757	35	3	0	1	2	1	1	0	4	6	5	1	2	7	1	1	0.005667	0	0.001999	0.003285	0.001897	0.001945	0	0.006737	0.011479	0.008624	0.002014	0.003926	0.014169	0.001883	0.001932	Bacteria	Planctomycetes	Planctomycetacia	Planctomycetales	Planctomycetaceae	Planctomyces
Otu000758	110	6	2	22	6	2	3	4	3	5	33	0	6	4	11	3	0.011335	0.003505	0.043976	0.009854	0.003794	0.005836	0.007382	0.005053	0.009566	0.056916	0	0.011778	0.008097	0.020716	0.005795	Bacteria	Gemmatimonadetes	Longimicrobia	Longimicrobiales	Longimicrobiaceae
Otu000759	194	2	12	5	52	4	10	4	2	6	30	1	4	57	3	2	0.003778	0.021029	0.009995	0.085398	0.007588	0.019453	0.007382	0.003369	0.011479	0.051742	0.002014	0.007852	0.115378	0.00565	0.003863	Bacteria	Gemmatimonadetes	Gemmatimonadetes	Gemmatimonadales	Gemmatimonadaceae
Otu000760	223	14	13	11	22	13	6	21	17	13	12	8	11	26	23	13	0.026448	0.022781	0.021988	0.03613	0.024661	0.011672	0.038755	0.028633	0.024871	0.020697	0.016112	0.021592	0.052628	0.043316	0.025112	Bacteria	Firmicutes	Bacilli	Bacillales	Bacillaceae	Bacillus
Otu000761	163	6	8	12	23	9	7	17	13	12	11	10	11	4	15	5	0.011335	0.014019	0.023987	0.037772	0.017073	0.013617	0.031373	0.021895	0.022958	0.018972	0.02014	0.021592	0.008097	0.02825	0.009658	Bacteria	Actinobacteria
Otu000762	153	7	11	5	18	16	11	11	15	10	10	5	5	5	16	8	0.013224	0.019276	0.009995	0.029561	0.030352	0.021399	0.0203	0.025264	0.019131	0.017247	0.01007	0.009815	0.010121	0.030133	0.015453	Bacteria	Proteobacteria	Deltaproteobacteria	Desulfurellales	Desulfurellaceae	H16
Otu000763	133	13	1	11	3	2	4	0	5	19	15	5	5	12	6	32	0.024558	0.001752	0.021988	0.004927	0.003794	0.007781	0	0.008421	0.03635	0.025871	0.01007	0.009815	0.02429	0.0113	0.061813	Bacteria	Verrucomicrobia	OPB35_soil_group
Otu000764	54	2	8	4	1	4	0	0	2	6	3	8	2	13	1	0	0.003778	0.014019	0.007996	0.001642	0.007588	0	0	0.003369	0.011479	0.005174	0.016112	0.003926	0.026314	0.001883	0	Bacteria	Planctomycetes	Planctomycetacia	Planctomycetales	Planctomycetaceae	Pir4_lineage
Otu000765	87	11	11	3	9	3	5	2	7	13	3	5	6	2	4	3	0.02078	0.019276	0.005997	0.014781	0.005691	0.009727	0.003691	0.01179	0.024871	0.005174	0.01007	0.011778	0.004048	0.007533	0.005795	Bacteria	Planctomycetes	OM190
Otu000766	76	8	10	4	2	11	6	0	4	8	2	0	3	7	6	5	0.015113	0.017524	0.007996	0.003285	0.020867	0.011672	0	0.006737	0.015305	0.003449	0	0.005889	0.014169	0.0113	0.009658	Bacteria	Planctomycetes	Planctomycetacia	Planctomycetales	Planctomycetaceae	Planctomyces
Otu000767	238	16	14	12	30	6	12	14	13	12	22	9	16	18	15	29	0.030226	0.024533	0.023987	0.049268	0.011382	0.023344	0.025836	0.021895	0.022958	0.037944	0.018126	0.031407	0.036435	0.02825	0.056018	Bacteria	Proteobacteria	Deltaproteobacteria	NB1-j	unidentified_bacterium_wb1_A15	unidentified_bacterium_wb1_A15	unidentified_bacterium_wb1_A15
Otu000768	104	9	6	8	14	9	2	9	9	6	3	4	3	4	7	11	0.017002	0.010514	0.015991	0.022992	0.017073	0.003891	0.016609	0.015158	0.011479	0.005174	0.008056	0.005889	0.008097	0.013183	0.021248	Bacteria	Acidobacteria
Otu000769	79	7	1	9	1	9	5	2	5	23	10	1	0	1	0	5	0.013224	0.001752	0.01799	0.001642	0.017073	0.009727	0.003691	0.008421	0.044002	0.017247	0.002014	0	0.002024	0	0.009658	Bacteria	Verrucomicrobia	OPB35_soil_group
Otu000770	188	4	16	21	4	8	7	13	10	8	21	24	5	11	11	25	0.007556	0.028038	0.041977	0.006569	0.015176	0.013617	0.023991	0.016843	0.015305	0.036219	0.048335	0.009815	0.022266	0.020716	0.048291	Bacteria	Proteobacteria	Gammaproteobacteria	Xanthomonadales	Xanthomonadaceae
Otu000771	97	7	8	10	10	6	3	4	5	7	6	4	4	2	18	3	0.013224	0.014019	0.019989	0.016423	0.011382	0.005836	0.007382	0.008421	0.013392	0.010348	0.008056	0.007852	0.004048	0.0339	0.005795	Bacteria	Acidobacteria
Otu000772	53	5	10	8	2	4	0	3	6	2	4	2	2	0	0	5	0.009446	0.017524	0.015991	0.003285	0.007588	0	0.005536	0.010106	0.003826	0.006899	0.004028	0.003926	0	0	0.009658	Bacteria	Planctomycetes	Phycisphaerae	Tepidisphaerales	Tepidisphaeraceae
Otu000773	96	4	0	4	3	8	6	3	5	8	16	5	1	13	9	11	0.007556	0	0.007996	0.004927	0.015176	0.011672	0.005536	0.008421	0.015305	0.027596	0.01007	0.001963	0.026314	0.01695	0.021248	Bacteria	Verrucomicrobia	OPB35_soil_group
Otu000774	218	20	7	8	44	10	11	31	16	12	16	10	9	12	5	7	0.037782	0.012267	0.015991	0.07226	0.01897	0.021399	0.057209	0.026948	0.022958	0.027596	0.02014	0.017666	0.02429	0.009417	0.013522	Bacteria	Actinobacteria	Actinobacteria	Propionibacteriales	Nocardioidaceae	Nocardioides
Otu000775	193	11	22	8	5	19	8	17	7	12	29	10	16	15	6	8	0.02078	0.038553	0.015991	0.008211	0.036043	0.015563	0.031373	0.01179	0.022958	0.050017	0.02014	0.031407	0.030363	0.0113	0.015453	Bacteria	Proteobacteria	Alphaproteobacteria	Rhizobiales	Aurantimonadaceae
Otu000776	202	13	6	14	4	19	10	4	15	12	7	27	18	14	20	19	0.024558	0.010514	0.027985	0.006569	0.036043	0.019453	0.007382	0.025264	0.022958	0.012073	0.054377	0.035333	0.028338	0.037666	0.036702	Bacteria	Parcubacteria	Candidatus_Nomurabacteria
Otu000777	260	9	11	5	9	20	7	11	16	13	32	34	27	24	25	17	0.017002	0.019276	0.009995	0.014781	0.03794	0.013617	0.0203	0.026948	0.024871	0.055191	0.068475	0.052999	0.04858	0.047083	0.032838	Bacteria	Proteobacteria	Gammaproteobacteria	Xanthomonadales	Xanthomonadaceae	Arenimonas
Otu000778	117	3	8	7	3	16	3	1	5	10	3	5	9	24	14	6	0.005667	0.014019	0.013992	0.004927	0.030352	0.005836	0.001845	0.008421	0.019131	0.005174	0.01007	0.017666	0.04858	0.026366	0.01159	Bacteria	Planctomycetes	Planctomycetacia	Planctomycetales	Planctomycetaceae
Otu000779	197	26	15	15	21	23	12	18	13	17	4	6	5	6	7	9	0.049117	0.026286	0.029984	0.034488	0.043631	0.023344	0.033218	0.021895	0.032523	0.006899	0.012084	0.009815	0.012145	0.013183	0.017385	Bacteria	Actinobacteria	Acidimicrobiia	Acidimicrobiales
Otu000780	83	1	3	3	12	6	6	9	6	8	5	3	5	6	3	7	0.001889	0.005257	0.005997	0.019707	0.011382	0.011672	0.016609	0.010106	0.015305	0.008624	0.006042	0.009815	0.012145	0.00565	0.013522	Bacteria	Gemmatimonadetes	Longimicrobia	Longimicrobiales	Longimicrobiaceae
Otu000781	181	7	8	2	28	11	10	8	21	10	22	7	6	12	14	15	0.013224	0.014019	0.003998	0.045984	0.020867	0.019453	0.014764	0.03537	0.019131	0.037944	0.014098	0.011778	0.02429	0.026366	0.028975	Bacteria	Proteobacteria	Alphaproteobacteria	Sphingomonadales	Sphingomonadaceae	Sphingopyxis
Otu000782	117	12	6	14	17	6	8	13	10	4	4	6	2	4	3	8	0.022669	0.010514	0.027985	0.027919	0.011382	0.015563	0.023991	0.016843	0.007653	0.006899	0.012084	0.003926	0.008097	0.00565	0.015453	Bacteria	Acidobacteria
Otu000783	118	7	0	6	0	1	7	1	10	21	14	4	4	16	11	16	0.013224	0	0.011994	0	0.001897	0.013617	0.001845	0.016843	0.040176	0.024146	0.008056	0.007852	0.032387	0.020716	0.030907	Bacteria	Verrucomicrobia	Verrucomicrobiae	Verrucomicrobiales	Verrucomicrobiaceae	Haloferula
Otu000784	81	4	3	20	2	14	2	2	1	5	6	6	2	3	2	9	0.007556	0.005257	0.039978	0.003285	0.026558	0.003891	0.003691	0.001684	0.009566	0.010348	0.012084	0.003926	0.006073	0.003767	0.017385	Bacteria	Chloroflexi
Otu000785	166	2	10	4	20	6	11	9	29	12	4	6	12	9	20	12	0.003778	0.017524	0.007996	0.032846	0.011382	0.021399	0.016609	0.048844	0.022958	0.006899	0.012084	0.023555	0.018218	0.037666	0.02318	Bacteria	Proteobacteria	Alphaproteobacteria	Rhizobiales	Phyllobacteriaceae	Chelativorans	Chelativorans_oligotrophicus
Otu000786	243	18	12	15	11	14	30	11	11	8	16	7	26	26	9	29	0.034004	0.021029	0.029984	0.018065	0.026558	0.05836	0.0203	0.018527	0.015305	0.027596	0.014098	0.051036	0.052628	0.01695	0.056018	Bacteria	Proteobacteria	Alphaproteobacteria	Rhodospirillales
Otu000787	83	3	8	5	6	7	5	11	7	4	8	4	3	4	4	4	0.005667	0.014019	0.009995	0.009854	0.013279	0.009727	0.0203	0.01179	0.007653	0.013798	0.008056	0.005889	0.008097	0.007533	0.007727	Bacteria	Acidobacteria
Otu000788	118	7	15	10	12	15	13	2	7	3	3	5	5	5	9	7	0.013224	0.026286	0.019989	0.019707	0.028455	0.025289	0.003691	0.01179	0.005739	0.005174	0.01007	0.009815	0.010121	0.01695	0.013522	Bacteria	Planctomycetes	OM190
Otu000789	160	16	22	8	13	17	9	9	12	9	4	13	12	4	5	7	0.030226	0.038553	0.015991	0.02135	0.032249	0.017508	0.016609	0.020211	0.017218	0.006899	0.026182	0.023555	0.008097	0.009417	0.013522	Bacteria	Planctomycetes	OM190
Otu000790	268	18	24	31	21	16	16	16	23	11	25	10	18	11	12	16	0.034004	0.042057	0.061967	0.034488	0.030352	0.031125	0.029527	0.038738	0.021045	0.043118	0.02014	0.035333	0.022266	0.0226	0.030907	Bacteria	Actinobacteria	Thermoleophilia	Gaiellales
Otu000791	171	12	16	20	4	15	5	3	7	25	10	2	10	21	8	13	0.022669	0.028038	0.039978	0.006569	0.028455	0.009727	0.005536	0.01179	0.047829	0.017247	0.004028	0.019629	0.042508	0.015066	0.025112	Bacteria	Planctomycetes	Planctomycetacia	Planctomycetales	Planctomycetaceae	Planctomyces
Otu000792	228	12	18	19	17	9	7	4	23	36	14	10	17	9	16	17	0.022669	0.031543	0.037979	0.027919	0.017073	0.013617	0.007382	0.038738	0.068873	0.024146	0.02014	0.03337	0.018218	0.030133	0.032838	Bacteria	Proteobacteria	Alphaproteobacteria	Sphingomonadales	Sphingomonadaceae	Sphingomonas
Otu000793	65	0	2	4	7	9	4	1	8	1	3	5	4	9	8	0	0	0.003505	0.007996	0.011496	0.017073	0.007781	0.001845	0.013474	0.001913	0.005174	0.01007	0.007852	0.018218	0.015066	0	Bacteria	Bacteroidetes	Cytophagia	Cytophagales	Cytophagaceae	Chryseolinea
Otu000794	129	11	5	8	2	4	8	0	11	3	9	8	16	22	11	11	0.02078	0.008762	0.015991	0.003285	0.007588	0.015563	0	0.018527	0.005739	0.015523	0.016112	0.031407	0.044532	0.020716	0.021248	Bacteria	Planctomycetes	Planctomycetacia	Planctomycetales	Planctomycetaceae	Pir4_lineage
Otu000795	89	7	12	3	5	13	6	1	5	9	9	8	2	2	1	6	0.013224	0.021029	0.005997	0.008211	0.024661	0.011672	0.001845	0.008421	0.017218	0.015523	0.016112	0.003926	0.004048	0.001883	0.01159	Bacteria	Planctomycetes	Phycisphaerae	Phycisphaerales	Phycisphaeraceae
Otu000796	155	9	17	5	13	26	13	8	11	9	4	8	3	14	9	6	0.017002	0.029791	0.009995	0.02135	0.049322	0.025289	0.014764	0.018527	0.017218	0.006899	0.016112	0.005889	0.028338	0.01695	0.01159	Bacteria	Planctomycetes	Phycisphaerae	Phycisphaerales	Phycisphaeraceae	SM1A02
Otu000797	197	3	4	0	15	6	3	9	31	3	29	28	9	33	21	3	0.005667	0.00701	0	0.024634	0.011382	0.005836	0.016609	0.052212	0.005739	0.050017	0.056391	0.017666	0.066798	0.03955	0.005795	Bacteria	Bacteroidetes	Sphingobacteriia	Sphingobacteriales	Saprospiraceae
Otu000798	211	13	22	18	12	21	2	1	19	25	3	7	16	29	11	12	0.024558	0.038553	0.035981	0.019707	0.039837	0.003891	0.001845	0.032001	0.047829	0.005174	0.014098	0.031407	0.058701	0.020716	0.02318	Bacteria
Otu000799	97	10	3	7	7	3	8	13	6	2	2	13	2	4	11	6	0.018891	0.005257	0.013992	0.011496	0.005691	0.015563	0.023991	0.010106	0.003826	0.003449	0.026182	0.003926	0.008097	0.020716	0.01159	Bacteria	Actinobacteria	Actinobacteria	Micrococcales	Micrococcaceae	Kocuria	Kocuria_rosea
Otu000800	160	10	6	12	5	9	16	15	16	8	14	6	13	17	5	8	0.018891	0.010514	0.023987	0.008211	0.017073	0.031125	0.027682	0.026948	0.015305	0.024146	0.012084	0.025518	0.034411	0.009417	0.015453	Bacteria	Acidobacteria
Otu000801	210	18	20	10	12	14	25	20	15	11	4	13	23	4	10	11	0.034004	0.035048	0.019989	0.019707	0.026558	0.048633	0.036909	0.025264	0.021045	0.006899	0.026182	0.045148	0.008097	0.018833	0.021248	Bacteria	Proteobacteria	Deltaproteobacteria	Myxococcales	BIrii41
Otu000802	176	25	9	21	3	10	6	6	7	6	18	6	14	15	14	16	0.047228	0.015771	0.041977	0.004927	0.01897	0.011672	0.011073	0.01179	0.011479	0.031045	0.012084	0.027481	0.030363	0.026366	0.030907	Bacteria	Planctomycetes	Planctomycetacia	Planctomycetales	Planctomycetaceae
Otu000803	191	11	5	14	31	6	10	20	16	13	3	6	18	14	11	13	0.02078	0.008762	0.027985	0.050911	0.011382	0.019453	0.036909	0.026948	0.024871	0.005174	0.012084	0.035333	0.028338	0.020716	0.025112	Bacteria	Actinobacteria	Thermoleophilia	Solirubrobacterales	Elev-16S-1332
Otu000804	234	15	25	24	14	11	14	14	25	18	19	5	15	11	16	8	0.028337	0.04381	0.047974	0.022992	0.020867	0.027235	0.025836	0.042107	0.034437	0.03277	0.01007	0.029444	0.022266	0.030133	0.015453	Bacteria
Otu000805	78	2	3	1	15	8	8	8	10	11	3	3	1	1	1	3	0.003778	0.005257	0.001999	0.024634	0.015176	0.015563	0.014764	0.016843	0.021045	0.005174	0.006042	0.001963	0.002024	0.001883	0.005795	Bacteria	Bacteroidetes	Cytophagia	Cytophagales	Cytophagaceae
Otu000806	91	8	11	8	11	12	7	4	7	2	5	5	1	2	5	3	0.015113	0.019276	0.015991	0.018065	0.022764	0.013617	0.007382	0.01179	0.003826	0.008624	0.01007	0.001963	0.004048	0.009417	0.005795	Bacteria	Gemmatimonadetes	Longimicrobia	Longimicrobiales	Longimicrobiaceae
Otu000807	95	2	2	15	2	5	8	4	22	8	3	5	8	5	3	3	0.003778	0.003505	0.029984	0.003285	0.009485	0.015563	0.007382	0.037054	0.015305	0.005174	0.01007	0.015704	0.010121	0.00565	0.005795	Bacteria	Proteobacteria	Gammaproteobacteria	Xanthomonadales	Xanthomonadaceae	Arenimonas
Otu000808	255	20	13	24	17	17	21	37	17	12	20	15	9	7	16	10	0.037782	0.022781	0.047974	0.027919	0.032249	0.040852	0.068282	0.028633	0.022958	0.034495	0.03021	0.017666	0.014169	0.030133	0.019317	Bacteria	Gemmatimonadetes	BD2-11_terrestrial_group
Otu000809	200	27	12	3	17	13	15	12	15	12	11	15	7	5	23	13	0.051006	0.021029	0.005997	0.027919	0.024661	0.02918	0.022146	0.025264	0.022958	0.018972	0.03021	0.013741	0.010121	0.043316	0.025112	Bacteria	Proteobacteria	Deltaproteobacteria	Desulfurellales	Desulfurellaceae	H16
Otu000810	86	3	4	5	7	4	1	1	8	15	2	10	2	7	16	1	0.005667	0.00701	0.009995	0.011496	0.007588	0.001945	0.001845	0.013474	0.028697	0.003449	0.02014	0.003926	0.014169	0.030133	0.001932	Bacteria	Planctomycetes	Planctomycetacia	Planctomycetales	Planctomycetaceae	Planctomyces
Otu000811	380	2	0	1	7	5	2	0	1	140	1	2	2	193	2	22	0.003778	0	0.001999	0.011496	0.009485	0.003891	0	0.001684	0.26784	0.001725	0.004028	0.003926	0.390665	0.003767	0.042496	Bacteria	Bacteroidetes	Flavobacteriia	Flavobacteriales	Flavobacteriaceae	Flavobacterium
Otu000812	103	10	11	3	1	6	4	0	9	13	6	3	4	11	18	4	0.018891	0.019276	0.005997	0.001642	0.011382	0.007781	0	0.015158	0.024871	0.010348	0.006042	0.007852	0.022266	0.0339	0.007727	Bacteria	Planctomycetes	Planctomycetacia	Planctomycetales	Planctomycetaceae	Pir4_lineage
Otu000813	220	15	16	17	20	11	22	20	16	12	10	7	25	8	8	13	0.028337	0.028038	0.033982	0.032846	0.020867	0.042797	0.036909	0.026948	0.022958	0.017247	0.014098	0.049073	0.016193	0.015066	0.025112	Bacteria	Proteobacteria	Deltaproteobacteria	Myxococcales	Haliangiaceae	Haliangium
Otu000814	47	2	2	10	4	3	1	1	1	4	7	1	2	3	3	3	0.003778	0.003505	0.019989	0.006569	0.005691	0.001945	0.001845	0.001684	0.007653	0.012073	0.002014	0.003926	0.006073	0.00565	0.005795	Bacteria	Planctomycetes	Planctomycetacia	Planctomycetales	Planctomycetaceae	Rhodopirellula
Otu000815	216	14	17	15	28	11	17	20	25	10	10	8	16	5	4	16	0.026448	0.029791	0.029984	0.045984	0.020867	0.033071	0.036909	0.042107	0.019131	0.017247	0.016112	0.031407	0.010121	0.007533	0.030907	Bacteria	Proteobacteria	Deltaproteobacteria	Myxococcales	Nannocystaceae
Otu000816	83	3	7	10	0	2	9	3	5	27	2	3	0	0	5	7	0.005667	0.012267	0.019989	0	0.003794	0.017508	0.005536	0.008421	0.051655	0.003449	0.006042	0	0	0.009417	0.013522	Bacteria	Verrucomicrobia	OPB35_soil_group
Otu000817	95	4	3	2	14	8	1	8	5	3	11	3	10	5	10	8	0.007556	0.005257	0.003998	0.022992	0.015176	0.001945	0.014764	0.008421	0.005739	0.018972	0.006042	0.019629	0.010121	0.018833	0.015453	Bacteria	Chloroflexi	KD4-96
Otu000818	105	10	6	8	8	3	15	8	12	5	4	7	5	12	2	0	0.018891	0.010514	0.015991	0.013138	0.005691	0.02918	0.014764	0.020211	0.009566	0.006899	0.014098	0.009815	0.02429	0.003767	0	Bacteria	Proteobacteria	Alphaproteobacteria	Rhizobiales	Hyphomicrobiaceae
Otu000819	56	8	2	1	10	2	3	0	3	1	6	5	3	4	6	2	0.015113	0.003505	0.001999	0.016423	0.003794	0.005836	0	0.005053	0.001913	0.010348	0.01007	0.005889	0.008097	0.0113	0.003863	Bacteria	Planctomycetes	Planctomycetacia	Planctomycetales	Planctomycetaceae	Planctomyces
Otu000820	90	3	1	0	12	22	3	3	4	4	7	7	5	13	5	1	0.005667	0.001752	0	0.019707	0.041734	0.005836	0.005536	0.006737	0.007653	0.012073	0.014098	0.009815	0.026314	0.009417	0.001932	Bacteria	Proteobacteria	Gammaproteobacteria	Legionellales	Coxiellaceae	Aquicella
Otu000821	60	5	3	6	1	2	3	4	1	4	4	3	3	16	1	4	0.009446	0.005257	0.011994	0.001642	0.003794	0.005836	0.007382	0.001684	0.007653	0.006899	0.006042	0.005889	0.032387	0.001883	0.007727	Bacteria	Planctomycetes	Planctomycetacia	Planctomycetales	Planctomycetaceae	Planctomyces	Planctomyces_sp_SCGC_AG-212-M04
Otu000822	141	5	16	13	7	9	10	6	9	17	6	10	11	5	7	10	0.009446	0.028038	0.025986	0.011496	0.017073	0.019453	0.011073	0.015158	0.032523	0.010348	0.02014	0.021592	0.010121	0.013183	0.019317	Bacteria	Planctomycetes	Phycisphaerae	Phycisphaerales	Phycisphaeraceae	SM1A02
Otu000823	240	19	14	4	17	11	19	17	23	20	13	20	11	23	16	13	0.035893	0.024533	0.007996	0.027919	0.020867	0.036961	0.031373	0.038738	0.038263	0.022422	0.04028	0.021592	0.046556	0.030133	0.025112	Bacteria	Proteobacteria	Gammaproteobacteria	Legionellales	Coxiellaceae	Aquicella
Otu000824	213	5	10	28	18	9	10	15	15	18	14	13	31	9	12	6	0.009446	0.017524	0.05597	0.029561	0.017073	0.019453	0.027682	0.025264	0.034437	0.024146	0.026182	0.060851	0.018218	0.0226	0.01159	Bacteria	Proteobacteria	Alphaproteobacteria	Rhodospirillales	MSB-1E8
Otu000825	90	8	6	5	4	10	14	5	5	3	5	1	9	6	4	5	0.015113	0.010514	0.009995	0.006569	0.01897	0.027235	0.009227	0.008421	0.005739	0.008624	0.002014	0.017666	0.012145	0.007533	0.009658	Bacteria	Acidobacteria
Otu000826	222	7	10	9	17	8	12	18	27	37	20	4	10	16	6	21	0.013224	0.017524	0.01799	0.027919	0.015176	0.023344	0.033218	0.045475	0.070786	0.034495	0.008056	0.019629	0.032387	0.0113	0.040565	Bacteria	Actinobacteria	Actinobacteria	Micrococcales	Microbacteriaceae	Agromyces
Otu000827	123	9	11	7	14	7	12	8	7	8	7	6	6	4	7	10	0.017002	0.019276	0.013992	0.022992	0.013279	0.023344	0.014764	0.01179	0.015305	0.012073	0.012084	0.011778	0.008097	0.013183	0.019317	Bacteria	Actinobacteria	Acidimicrobiia	Acidimicrobiales
Otu000828	81	2	2	5	0	0	1	0	1	16	12	3	9	13	4	13	0.003778	0.003505	0.009995	0	0	0.001945	0	0.001684	0.03061	0.020697	0.006042	0.017666	0.026314	0.007533	0.025112	Bacteria	Verrucomicrobia	OPB35_soil_group
Otu000829	182	14	11	16	16	15	17	22	15	5	7	7	10	12	8	7	0.026448	0.019276	0.031983	0.026276	0.028455	0.033071	0.0406	0.025264	0.009566	0.012073	0.014098	0.019629	0.02429	0.015066	0.013522	Bacteria	Actinobacteria	Acidimicrobiia	Acidimicrobiales
Otu000830	226	22	16	29	15	5	20	23	20	6	8	2	21	18	7	14	0.04156	0.028038	0.057969	0.024634	0.009485	0.038907	0.042446	0.033685	0.011479	0.013798	0.004028	0.041222	0.036435	0.013183	0.027043	Bacteria	Proteobacteria	Gammaproteobacteria	Xanthomonadales
Otu000831	214	1	3	1	20	7	5	36	4	32	66	6	12	13	4	4	0.001889	0.005257	0.001999	0.032846	0.013279	0.009727	0.066437	0.006737	0.061221	0.113832	0.012084	0.023555	0.026314	0.007533	0.007727	Bacteria	Bacteroidetes	Sphingobacteriia	Sphingobacteriales	Sphingobacteriaceae	Pedobacter
Otu000832	83	3	4	6	12	7	0	7	6	9	6	6	5	1	6	5	0.005667	0.00701	0.011994	0.019707	0.013279	0	0.012918	0.010106	0.017218	0.010348	0.012084	0.009815	0.002024	0.0113	0.009658	Bacteria	Planctomycetes	Phycisphaerae	Tepidisphaerales	Tepidisphaeraceae
Otu000833	232	12	40	6	22	16	13	18	23	9	34	5	14	3	8	9	0.022669	0.070096	0.011994	0.03613	0.030352	0.025289	0.033218	0.038738	0.017218	0.058641	0.01007	0.027481	0.006073	0.015066	0.017385	Bacteria	Proteobacteria	Deltaproteobacteria	Myxococcales
Otu000834	119	6	8	3	1	10	7	2	1	20	10	6	3	11	18	13	0.011335	0.014019	0.005997	0.001642	0.01897	0.013617	0.003691	0.001684	0.038263	0.017247	0.012084	0.005889	0.022266	0.0339	0.025112	Bacteria	Planctomycetes	Planctomycetacia	Planctomycetales	Planctomycetaceae	Pirellula
Otu000835	147	6	3	5	20	9	8	4	18	11	21	10	12	2	8	10	0.011335	0.005257	0.009995	0.032846	0.017073	0.015563	0.007382	0.030317	0.021045	0.036219	0.02014	0.023555	0.004048	0.015066	0.019317	Bacteria	Proteobacteria	Alphaproteobacteria	Rhizobiales	Hyphomicrobiaceae	Devosia
Otu000836	120	5	17	4	12	8	5	2	11	7	10	8	2	5	10	14	0.009446	0.029791	0.007996	0.019707	0.015176	0.009727	0.003691	0.018527	0.013392	0.017247	0.016112	0.003926	0.010121	0.018833	0.027043	Bacteria	Planctomycetes	OM190
Otu000837	225	16	6	12	29	14	30	9	10	18	24	6	12	19	7	13	0.030226	0.010514	0.023987	0.047626	0.026558	0.05836	0.016609	0.016843	0.034437	0.041394	0.012084	0.023555	0.038459	0.013183	0.025112	Bacteria	Proteobacteria	Alphaproteobacteria	Rhizobiales	JG34-KF-361
Otu000838	210	17	13	14	12	5	11	23	12	11	20	16	12	15	13	16	0.032115	0.022781	0.027985	0.019707	0.009485	0.021399	0.042446	0.020211	0.021045	0.034495	0.032224	0.023555	0.030363	0.024483	0.030907	Bacteria	Proteobacteria	Alphaproteobacteria	Sphingomonadales
Otu000839	134	7	8	8	21	11	4	10	11	7	7	4	13	12	7	4	0.013224	0.014019	0.015991	0.034488	0.020867	0.007781	0.018455	0.018527	0.013392	0.012073	0.008056	0.025518	0.02429	0.013183	0.007727	Bacteria	Chloroflexi	Thermomicrobia	AKYG1722
Otu000840	130	7	12	4	11	3	4	2	13	11	15	10	3	12	20	3	0.013224	0.021029	0.007996	0.018065	0.005691	0.007781	0.003691	0.021895	0.021045	0.025871	0.02014	0.005889	0.02429	0.037666	0.005795	Bacteria	Gemmatimonadetes	Gemmatimonadetes	Gemmatimonadales	Gemmatimonadaceae
Otu000841	221	18	20	18	8	11	23	7	16	5	15	14	32	7	11	16	0.034004	0.035048	0.035981	0.013138	0.020867	0.044743	0.012918	0.026948	0.009566	0.025871	0.028196	0.062814	0.014169	0.020716	0.030907	Bacteria	Acidobacteria	Holophagae
Otu000842	182	15	7	14	9	20	14	6	7	16	9	16	20	11	12	6	0.028337	0.012267	0.027985	0.014781	0.03794	0.027235	0.011073	0.01179	0.03061	0.015523	0.032224	0.039259	0.022266	0.0226	0.01159	Bacteria	Planctomycetes	vadinHA49
Otu000843	147	5	5	8	5	13	5	3	7	17	1	12	4	16	30	16	0.009446	0.008762	0.015991	0.008211	0.024661	0.009727	0.005536	0.01179	0.032523	0.001725	0.024168	0.007852	0.032387	0.056499	0.030907	Bacteria	Planctomycetes	Planctomycetacia	Planctomycetales	Planctomycetaceae	Planctomyces
Otu000844	200	14	16	7	21	19	12	9	20	15	16	12	11	7	11	10	0.026448	0.028038	0.013992	0.034488	0.036043	0.023344	0.016609	0.033685	0.028697	0.027596	0.024168	0.021592	0.014169	0.020716	0.019317	Bacteria	Proteobacteria	Deltaproteobacteria	Bdellovibrionales	Bdellovibrionaceae	OM27_clade
Otu000845	97	5	3	5	14	2	10	8	8	4	6	3	2	3	15	9	0.009446	0.005257	0.009995	0.022992	0.003794	0.019453	0.014764	0.013474	0.007653	0.010348	0.006042	0.003926	0.006073	0.02825	0.017385	Bacteria	Bacteroidetes	Sphingobacteriia	Sphingobacteriales	Chitinophagaceae	Flavisolibacter
Otu000846	240	8	26	15	15	10	29	22	20	6	31	5	11	17	9	16	0.015113	0.045562	0.029984	0.024634	0.01897	0.056415	0.0406	0.033685	0.011479	0.053467	0.01007	0.021592	0.034411	0.01695	0.030907	Bacteria	Acidobacteria	Holophagae
Otu000847	216	15	14	18	29	9	15	17	7	12	12	16	17	19	8	8	0.028337	0.024533	0.035981	0.047626	0.017073	0.02918	0.031373	0.01179	0.022958	0.020697	0.032224	0.03337	0.038459	0.015066	0.015453	Bacteria	Actinobacteria	Actinobacteria	Micromonosporales	Micromonosporaceae	Dactylosporangium
Otu000848	113	12	4	5	3	8	1	2	3	10	7	10	9	8	16	15	0.022669	0.00701	0.009995	0.004927	0.015176	0.001945	0.003691	0.005053	0.019131	0.012073	0.02014	0.017666	0.016193	0.030133	0.028975	Bacteria	Planctomycetes	Planctomycetacia	Planctomycetales	Planctomycetaceae	Pir4_lineage
Otu000849	175	10	15	13	19	12	18	18	7	6	14	6	8	6	11	12	0.018891	0.026286	0.025986	0.031203	0.022764	0.035016	0.033218	0.01179	0.011479	0.024146	0.012084	0.015704	0.012145	0.020716	0.02318	Bacteria	Proteobacteria	Betaproteobacteria	TRA3-20
Otu000850	227	6	1	10	1	7	5	3	15	21	39	17	16	22	21	43	0.011335	0.001752	0.019989	0.001642	0.013279	0.009727	0.005536	0.025264	0.040176	0.067265	0.034238	0.031407	0.044532	0.03955	0.083061	Bacteria
Otu000851	175	9	7	12	16	12	7	19	19	5	16	8	20	3	14	8	0.017002	0.012267	0.023987	0.026276	0.022764	0.013617	0.035064	0.032001	0.009566	0.027596	0.016112	0.039259	0.006073	0.026366	0.015453	Bacteria	Actinobacteria	Acidimicrobiia	Acidimicrobiales
Otu000852	86	5	5	1	11	14	7	6	8	5	7	2	0	4	6	5	0.009446	0.008762	0.001999	0.018065	0.026558	0.013617	0.011073	0.013474	0.009566	0.012073	0.004028	0	0.008097	0.0113	0.009658	Bacteria	Acidobacteria
Otu000853	250	14	14	20	22	23	17	22	19	7	15	9	20	13	21	14	0.026448	0.024533	0.039978	0.03613	0.043631	0.033071	0.0406	0.032001	0.013392	0.025871	0.018126	0.039259	0.026314	0.03955	0.027043	Bacteria	Actinobacteria	Thermoleophilia	Solirubrobacterales
Otu000854	97	11	4	15	5	1	15	6	2	3	5	2	19	3	4	2	0.02078	0.00701	0.029984	0.008211	0.001897	0.02918	0.011073	0.003369	0.005739	0.008624	0.004028	0.037296	0.006073	0.007533	0.003863	Bacteria	Acidobacteria
Otu000855	176	11	9	13	21	12	3	24	18	5	6	9	8	13	14	10	0.02078	0.015771	0.025986	0.034488	0.022764	0.005836	0.044291	0.030317	0.009566	0.010348	0.018126	0.015704	0.026314	0.026366	0.019317	Bacteria	Actinobacteria	Acidimicrobiia	Acidimicrobiales
Otu000856	112	7	10	4	18	6	6	17	6	2	3	7	5	3	9	9	0.013224	0.017524	0.007996	0.029561	0.011382	0.011672	0.031373	0.010106	0.003826	0.005174	0.014098	0.009815	0.006073	0.01695	0.017385	Bacteria	Actinobacteria	Acidimicrobiia	Acidimicrobiales
Otu000857	190	9	17	7	13	16	8	26	11	5	11	13	12	6	11	25	0.017002	0.029791	0.013992	0.02135	0.030352	0.015563	0.047982	0.018527	0.009566	0.018972	0.026182	0.023555	0.012145	0.020716	0.048291	Bacteria	Proteobacteria	Alphaproteobacteria	Rhodospirillales	ML80
Otu000858	229	20	15	4	13	13	40	26	21	11	10	8	13	10	11	14	0.037782	0.026286	0.007996	0.02135	0.024661	0.077813	0.047982	0.03537	0.021045	0.017247	0.016112	0.025518	0.020242	0.020716	0.027043	Bacteria	Actinobacteria	Actinobacteria	Micromonosporales	Micromonosporaceae	Rhizocola
Otu000859	62	3	6	4	3	2	2	4	7	14	8	2	1	4	2	0	0.005667	0.010514	0.007996	0.004927	0.003794	0.003891	0.007382	0.01179	0.026784	0.013798	0.004028	0.001963	0.008097	0.003767	0	Bacteria	Gemmatimonadetes	Longimicrobia	Longimicrobiales	Longimicrobiaceae
Otu000860	80	5	4	4	5	7	2	0	3	5	4	5	3	11	15	7	0.009446	0.00701	0.007996	0.008211	0.013279	0.003891	0	0.005053	0.009566	0.006899	0.01007	0.005889	0.022266	0.02825	0.013522	Bacteria	Planctomycetes	Planctomycetacia	Planctomycetales	Planctomycetaceae	Pirellula
Otu000861	144	5	19	3	11	21	7	10	7	3	10	9	11	1	17	10	0.009446	0.033295	0.005997	0.018065	0.039837	0.013617	0.018455	0.01179	0.005739	0.017247	0.018126	0.021592	0.002024	0.032016	0.019317	Bacteria	Planctomycetes	Phycisphaerae	Phycisphaerales	Phycisphaeraceae
Otu000862	191	1	42	4	22	16	12	5	5	9	4	22	3	1	34	11	0.001889	0.0736	0.007996	0.03613	0.030352	0.023344	0.009227	0.008421	0.017218	0.006899	0.044307	0.005889	0.002024	0.064033	0.021248	Bacteria	Acidobacteria	Holophagae
Otu000863	215	9	6	37	10	12	26	14	25	24	7	11	12	8	5	9	0.017002	0.010514	0.07396	0.016423	0.022764	0.050579	0.025836	0.042107	0.045915	0.012073	0.022154	0.023555	0.016193	0.009417	0.017385	Bacteria	Proteobacteria	Gammaproteobacteria	Pseudomonadales	Pseudomonadaceae	Pseudomonas
Otu000864	125	7	9	13	4	16	5	2	6	20	2	5	10	6	16	4	0.013224	0.015771	0.025986	0.006569	0.030352	0.009727	0.003691	0.010106	0.038263	0.003449	0.01007	0.019629	0.012145	0.030133	0.007727	Bacteria	Planctomycetes	Planctomycetacia	Planctomycetales	Planctomycetaceae	Pir4_lineage
Otu000865	110	9	11	11	13	6	5	1	5	4	11	5	11	4	9	5	0.017002	0.019276	0.021988	0.02135	0.011382	0.009727	0.001845	0.008421	0.007653	0.018972	0.01007	0.021592	0.008097	0.01695	0.009658	Bacteria	Planctomycetes	Pla3_lineage
Otu000866	125	11	15	0	13	13	5	9	18	12	7	5	1	6	5	5	0.02078	0.026286	0	0.02135	0.024661	0.009727	0.016609	0.030317	0.022958	0.012073	0.01007	0.001963	0.012145	0.009417	0.009658	Bacteria	Planctomycetes	OM190
Otu000867	98	4	6	4	4	10	12	9	3	1	7	7	16	2	4	9	0.007556	0.010514	0.007996	0.006569	0.01897	0.023344	0.016609	0.005053	0.001913	0.012073	0.014098	0.031407	0.004048	0.007533	0.017385	Bacteria	Proteobacteria	Alphaproteobacteria	Caulobacterales	Hyphomonadaceae	Hirschia
Otu000868	196	25	9	8	16	18	16	16	15	8	13	10	7	23	3	9	0.047228	0.015771	0.015991	0.026276	0.034146	0.031125	0.029527	0.025264	0.015305	0.022422	0.02014	0.013741	0.046556	0.00565	0.017385	Bacteria	Proteobacteria	Alphaproteobacteria	Rhodospirillales	JG37-AG-20
Otu000869	118	5	9	10	7	13	14	6	5	12	7	4	3	0	9	14	0.009446	0.015771	0.019989	0.011496	0.024661	0.027235	0.011073	0.008421	0.022958	0.012073	0.008056	0.005889	0	0.01695	0.027043	Bacteria	Actinobacteria	Acidimicrobiia	Acidimicrobiales
Otu000870	240	19	12	20	34	13	15	16	15	18	17	4	13	4	22	18	0.035893	0.021029	0.039978	0.055837	0.024661	0.02918	0.029527	0.025264	0.034437	0.02932	0.008056	0.025518	0.008097	0.041433	0.03477	Bacteria	Actinobacteria	Thermoleophilia	Gaiellales
Otu000871	127	14	4	11	15	3	12	18	7	2	6	8	7	6	4	10	0.026448	0.00701	0.021988	0.024634	0.005691	0.023344	0.033218	0.01179	0.003826	0.010348	0.016112	0.013741	0.012145	0.007533	0.019317	Bacteria	Acidobacteria
Otu000872	172	9	9	11	15	15	9	9	15	7	13	13	9	13	13	12	0.017002	0.015771	0.021988	0.024634	0.028455	0.017508	0.016609	0.025264	0.013392	0.022422	0.026182	0.017666	0.026314	0.024483	0.02318	Bacteria	Chloroflexi	Thermomicrobia	AKYG1722
Otu000873	159	5	7	10	15	17	16	8	10	2	12	28	10	2	8	9	0.009446	0.012267	0.019989	0.024634	0.032249	0.031125	0.014764	0.016843	0.003826	0.020697	0.056391	0.019629	0.004048	0.015066	0.017385	Bacteria	Firmicutes	Bacilli	Bacillales	Paenibacillaceae	Ammoniphilus
Otu000874	203	8	24	5	9	12	13	3	15	7	43	7	19	10	12	16	0.015113	0.042057	0.009995	0.014781	0.022764	0.025289	0.005536	0.025264	0.013392	0.074164	0.014098	0.037296	0.020242	0.0226	0.030907	Bacteria	Proteobacteria	Deltaproteobacteria	Desulfurellales	Desulfurellaceae	H16
Otu000875	201	21	13	18	6	9	23	14	13	10	9	4	6	15	13	27	0.039671	0.022781	0.035981	0.009854	0.017073	0.044743	0.025836	0.021895	0.019131	0.015523	0.008056	0.011778	0.030363	0.024483	0.052155	Bacteria	Proteobacteria	Alphaproteobacteria	Rhodospirillales	Rhodospirillaceae
Otu000876	125	20	7	3	6	16	5	2	11	8	9	9	9	2	8	10	0.037782	0.012267	0.005997	0.009854	0.030352	0.009727	0.003691	0.018527	0.015305	0.015523	0.018126	0.017666	0.004048	0.015066	0.019317	Bacteria	Proteobacteria	Gammaproteobacteria	Xanthomonadales	Xanthomonadaceae	Arenimonas
Otu000877	202	4	6	13	8	21	12	11	81	4	14	7	5	4	3	9	0.007556	0.010514	0.025986	0.013138	0.039837	0.023344	0.0203	0.136426	0.007653	0.024146	0.014098	0.009815	0.008097	0.00565	0.017385	Bacteria	Proteobacteria	Gammaproteobacteria	Pseudomonadales	Pseudomonadaceae	Pseudomonas
Otu000878	163	6	12	17	28	7	6	15	18	2	6	6	22	4	6	8	0.011335	0.021029	0.033982	0.045984	0.013279	0.011672	0.027682	0.030317	0.003826	0.010348	0.012084	0.043185	0.008097	0.0113	0.015453	Bacteria	Actinobacteria	Acidimicrobiia	Acidimicrobiales
Otu000879	153	9	3	4	0	7	12	2	6	15	23	8	1	10	27	26	0.017002	0.005257	0.007996	0	0.013279	0.023344	0.003691	0.010106	0.028697	0.039669	0.016112	0.001963	0.020242	0.050849	0.050223	Bacteria	Verrucomicrobia	Opitutae	Opitutales	Opitutaceae	Alterococcus
Otu000880	185	21	4	9	38	8	13	24	9	8	16	5	10	4	9	7	0.039671	0.00701	0.01799	0.062407	0.015176	0.025289	0.044291	0.015158	0.015305	0.027596	0.01007	0.019629	0.008097	0.01695	0.013522	Bacteria	Actinobacteria	Actinobacteria	Micrococcales	Microbacteriaceae	Agromyces	Agromyces_ulmi
Otu000881	47	2	0	3	2	2	4	4	1	4	4	3	4	4	8	2	0.003778	0	0.005997	0.003285	0.003794	0.007781	0.007382	0.001684	0.007653	0.006899	0.006042	0.007852	0.008097	0.015066	0.003863	Bacteria	Planctomycetes	Planctomycetacia	Planctomycetales	Planctomycetaceae	Pir4_lineage
Otu000882	90	3	9	5	14	7	8	4	5	2	16	2	0	4	8	3	0.005667	0.015771	0.009995	0.022992	0.013279	0.015563	0.007382	0.008421	0.003826	0.027596	0.004028	0	0.008097	0.015066	0.005795	Bacteria	Chloroflexi	Ktedonobacteria	C0119
Otu000883	12	0	0	0	0	0	0	1	0	0	8	3	0	0	0	0	0	0	0	0	0	0	0.001845	0	0	0.013798	0.006042	0	0	0	0	Bacteria	Actinobacteria	Actinobacteria	Propionibacteriales	Nocardioidaceae
Otu000884	102	3	14	5	3	11	2	1	10	9	5	18	4	11	4	2	0.005667	0.024533	0.009995	0.004927	0.020867	0.003891	0.001845	0.016843	0.017218	0.008624	0.036252	0.007852	0.022266	0.007533	0.003863	Bacteria	Planctomycetes	Phycisphaerae	Phycisphaerales	Phycisphaeraceae	SM1A02
Otu000885	158	10	13	12	44	5	4	2	10	2	22	4	4	14	8	4	0.018891	0.022781	0.023987	0.07226	0.009485	0.007781	0.003691	0.016843	0.003826	0.037944	0.008056	0.007852	0.028338	0.015066	0.007727	Bacteria	Proteobacteria	Gammaproteobacteria	Xanthomonadales	JTB255_marine_benthic_group
Otu000886	90	9	0	15	0	6	2	0	2	11	11	1	6	7	8	12	0.017002	0	0.029984	0	0.011382	0.003891	0	0.003369	0.021045	0.018972	0.002014	0.011778	0.014169	0.015066	0.02318	Bacteria	Verrucomicrobia	OPB35_soil_group
Otu000887	101	4	6	3	5	2	19	7	1	17	4	6	8	9	1	9	0.007556	0.010514	0.005997	0.008211	0.003794	0.036961	0.012918	0.001684	0.032523	0.006899	0.012084	0.015704	0.018218	0.001883	0.017385	Bacteria	Acidobacteria	Holophagae
Otu000888	118	4	12	10	21	7	4	12	3	7	1	1	6	15	13	2	0.007556	0.021029	0.019989	0.034488	0.013279	0.007781	0.022146	0.005053	0.013392	0.001725	0.002014	0.011778	0.030363	0.024483	0.003863	Bacteria	Proteobacteria	Deltaproteobacteria	Myxococcales	BIrii41
Otu000889	131	13	3	3	3	6	15	4	7	20	12	13	18	8	2	4	0.024558	0.005257	0.005997	0.004927	0.011382	0.02918	0.007382	0.01179	0.038263	0.020697	0.026182	0.035333	0.016193	0.003767	0.007727	Bacteria	Bacteroidetes	Flavobacteriia	Flavobacteriales	Flavobacteriaceae	Flavobacterium
Otu000890	245	14	15	18	30	12	33	23	19	7	10	13	12	8	18	13	0.026448	0.026286	0.035981	0.049268	0.022764	0.064196	0.042446	0.032001	0.013392	0.017247	0.026182	0.023555	0.016193	0.0339	0.025112	Bacteria	Actinobacteria	Thermoleophilia	Solirubrobacterales	Elev-16S-1332
Otu000891	29	2	5	1	3	6	1	0	0	1	1	3	1	3	1	1	0.003778	0.008762	0.001999	0.004927	0.011382	0.001945	0	0	0.001913	0.001725	0.006042	0.001963	0.006073	0.001883	0.001932	Bacteria	Planctomycetes	Phycisphaerae	Phycisphaerales	Phycisphaeraceae	SM1A02
Otu000892	169	6	2	6	3	14	11	9	12	20	6	25	14	13	18	10	0.011335	0.003505	0.011994	0.004927	0.026558	0.021399	0.016609	0.020211	0.038263	0.010348	0.050349	0.027481	0.026314	0.0339	0.019317	Bacteria	Parcubacteria
Otu000893	235	8	15	3	5	1	8	6	17	9	76	45	11	15	4	12	0.015113	0.026286	0.005997	0.008211	0.001897	0.015563	0.011073	0.028633	0.017218	0.13108	0.090629	0.021592	0.030363	0.007533	0.02318	Bacteria	Gemmatimonadetes	Gemmatimonadetes	Gemmatimonadales	Gemmatimonadaceae
Otu000894	3	0	0	0	0	0	0	0	0	0	2	1	0	0	0	0	0	0	0	0	0	0	0	0	0	0.003449	0.002014	0	0	0	0	Bacteria	Parcubacteria	Candidatus_Campbellbacteria
Otu000895	11	0	0	0	1	0	0	0	0	0	1	3	6	0	0	0	0	0	0	0.001642	0	0	0	0	0	0.001725	0.006042	0.011778	0	0	0	Bacteria	Planctomycetes	Planctomycetacia	Planctomycetales	Planctomycetaceae
Otu000896	104	6	16	9	12	4	7	4	4	14	7	4	5	3	3	6	0.011335	0.028038	0.01799	0.019707	0.007588	0.013617	0.007382	0.006737	0.026784	0.012073	0.008056	0.009815	0.006073	0.00565	0.01159	Bacteria	Acidobacteria
Otu000897	135	5	4	23	16	3	6	15	4	12	8	5	7	15	6	6	0.009446	0.00701	0.045975	0.026276	0.005691	0.011672	0.027682	0.006737	0.022958	0.013798	0.01007	0.013741	0.030363	0.0113	0.01159	Bacteria	Actinobacteria	Rubrobacteria	Rubrobacterales	Rubrobacteriaceae	Rubrobacter
Otu000898	65	3	7	3	4	8	5	1	2	16	5	0	4	4	3	0	0.005667	0.012267	0.005997	0.006569	0.015176	0.009727	0.001845	0.003369	0.03061	0.008624	0	0.007852	0.008097	0.00565	0	Bacteria	Planctomycetes	Planctomycetacia	Planctomycetales	Planctomycetaceae	Rhodopirellula
Otu000899	68	6	3	6	6	4	4	7	10	3	5	4	2	2	3	3	0.011335	0.005257	0.011994	0.009854	0.007588	0.007781	0.012918	0.016843	0.005739	0.008624	0.008056	0.003926	0.004048	0.00565	0.005795	Bacteria	Gemmatimonadetes	Gemmatimonadetes	Gemmatimonadales	Gemmatimonadaceae	Gemmatimonas
Otu000900	67	7	4	1	3	10	2	11	5	5	3	4	4	1	7	0	0.013224	0.00701	0.001999	0.004927	0.01897	0.003891	0.0203	0.008421	0.009566	0.005174	0.008056	0.007852	0.002024	0.013183	0	Bacteria	Gemmatimonadetes	S0134_terrestrial_group
Otu000901	83	22	6	9	9	9	1	3	1	3	6	2	4	3	3	2	0.04156	0.010514	0.01799	0.014781	0.017073	0.001945	0.005536	0.001684	0.005739	0.010348	0.004028	0.007852	0.006073	0.00565	0.003863	Bacteria	Proteobacteria	Gammaproteobacteria	Xanthomonadales	Xanthomonadaceae
Otu000902	238	4	6	6	6	10	11	15	22	30	25	2	9	35	15	42	0.007556	0.010514	0.011994	0.009854	0.01897	0.021399	0.027682	0.037054	0.057394	0.043118	0.004028	0.017666	0.070846	0.02825	0.08113	Bacteria	Actinobacteria	Actinobacteria	Propionibacteriales	Nocardioidaceae	Nocardioides
Otu000903	71	6	4	5	6	2	1	2	11	13	6	2	3	7	1	2	0.011335	0.00701	0.009995	0.009854	0.003794	0.001945	0.003691	0.018527	0.024871	0.010348	0.004028	0.005889	0.014169	0.001883	0.003863	Bacteria	Planctomycetes	Planctomycetacia	Planctomycetales	Planctomycetaceae	Pir4_lineage
Otu000904	210	14	27	12	16	13	12	11	6	11	13	13	27	13	15	7	0.026448	0.047314	0.023987	0.026276	0.024661	0.023344	0.0203	0.010106	0.021045	0.022422	0.026182	0.052999	0.026314	0.02825	0.013522	Bacteria	Proteobacteria	Alphaproteobacteria	Rhodospirillales	MSB-1E8
Otu000905	85	6	14	0	13	10	5	0	6	3	5	8	1	4	1	9	0.011335	0.024533	0	0.02135	0.01897	0.009727	0	0.010106	0.005739	0.008624	0.016112	0.001963	0.008097	0.001883	0.017385	Bacteria	Deinococcus-Thermus	Deinococci	Deinococcales	Trueperaceae	Truepera
Otu000906	146	17	6	15	3	5	3	1	4	17	11	7	3	19	23	12	0.032115	0.010514	0.029984	0.004927	0.009485	0.005836	0.001845	0.006737	0.032523	0.018972	0.014098	0.005889	0.038459	0.043316	0.02318	Bacteria	Planctomycetes	Planctomycetacia	Planctomycetales	Planctomycetaceae	Planctomyces
Otu000907	32	1	2	0	8	3	0	1	0	6	2	4	2	2	0	1	0.001889	0.003505	0	0.013138	0.005691	0	0.001845	0	0.011479	0.003449	0.008056	0.003926	0.004048	0	0.001932	Bacteria	Proteobacteria	Betaproteobacteria	Methylophilales	Methylophilaceae
Otu000908	124	5	3	5	2	3	2	1	11	18	16	2	9	29	16	2	0.009446	0.005257	0.009995	0.003285	0.005691	0.003891	0.001845	0.018527	0.034437	0.027596	0.004028	0.017666	0.058701	0.030133	0.003863	Bacteria	Planctomycetes	Planctomycetacia	Planctomycetales	Planctomycetaceae	Pir4_lineage
Otu000909	79	3	4	9	3	9	1	0	12	10	1	1	4	9	12	1	0.005667	0.00701	0.01799	0.004927	0.017073	0.001945	0	0.020211	0.019131	0.001725	0.002014	0.007852	0.018218	0.0226	0.001932	Bacteria	Planctomycetes	Planctomycetacia	Planctomycetales	Planctomycetaceae	Pir4_lineage
Otu000910	135	14	38	3	22	17	3	4	9	6	2	8	1	6	0	2	0.026448	0.066591	0.005997	0.03613	0.032249	0.005836	0.007382	0.015158	0.011479	0.003449	0.016112	0.001963	0.012145	0	0.003863	Bacteria	Gemmatimonadetes	S0134_terrestrial_group
Otu000911	60	2	5	6	5	3	2	6	4	9	4	4	1	0	7	2	0.003778	0.008762	0.011994	0.008211	0.005691	0.003891	0.011073	0.006737	0.017218	0.006899	0.008056	0.001963	0	0.013183	0.003863	Bacteria	Acidobacteria
Otu000912	226	14	37	14	10	16	12	10	13	3	25	17	14	11	10	20	0.026448	0.064838	0.027985	0.016423	0.030352	0.023344	0.018455	0.021895	0.005739	0.043118	0.034238	0.027481	0.022266	0.018833	0.038633	Bacteria	Proteobacteria	Deltaproteobacteria	Myxococcales	Haliangiaceae	Haliangium
Otu000913	153	13	7	8	5	11	15	4	5	24	6	15	12	14	6	8	0.024558	0.012267	0.015991	0.008211	0.020867	0.02918	0.007382	0.008421	0.045915	0.010348	0.03021	0.023555	0.028338	0.0113	0.015453	Bacteria	Planctomycetes	Phycisphaerae	Pla1_lineage
Otu000914	125	11	0	8	3	1	4	2	6	20	9	3	7	11	16	24	0.02078	0	0.015991	0.004927	0.001897	0.007781	0.003691	0.010106	0.038263	0.015523	0.006042	0.013741	0.022266	0.030133	0.04636	Bacteria	Verrucomicrobia	OPB35_soil_group
Otu000915	158	1	0	6	5	7	1	1	6	17	59	4	10	6	18	17	0.001889	0	0.011994	0.008211	0.013279	0.001945	0.001845	0.010106	0.032523	0.101759	0.008056	0.019629	0.012145	0.0339	0.032838	Bacteria	Verrucomicrobia	Verrucomicrobiae	Verrucomicrobiales	Verrucomicrobiaceae	Luteolibacter
Otu000916	135	10	13	7	12	11	11	17	9	4	9	8	6	4	8	6	0.018891	0.022781	0.013992	0.019707	0.020867	0.021399	0.031373	0.015158	0.007653	0.015523	0.016112	0.011778	0.008097	0.015066	0.01159	Bacteria	Proteobacteria	Alphaproteobacteria	Rhodospirillales
Otu000917	73	2	2	4	6	12	5	2	2	3	5	1	16	1	8	4	0.003778	0.003505	0.007996	0.009854	0.022764	0.009727	0.003691	0.003369	0.005739	0.008624	0.002014	0.031407	0.002024	0.015066	0.007727	Bacteria	Gemmatimonadetes	Longimicrobia	Longimicrobiales	Longimicrobiaceae
Otu000918	113	6	6	13	7	2	8	9	6	5	14	0	12	5	6	14	0.011335	0.010514	0.025986	0.011496	0.003794	0.015563	0.016609	0.010106	0.009566	0.024146	0	0.023555	0.010121	0.0113	0.027043	Bacteria	Acidobacteria
Otu000919	203	5	13	16	20	13	9	17	17	17	6	10	17	11	20	12	0.009446	0.022781	0.031983	0.032846	0.024661	0.017508	0.031373	0.028633	0.032523	0.010348	0.02014	0.03337	0.022266	0.037666	0.02318	Bacteria	Actinobacteria	Actinobacteria	Micromonosporales	Micromonosporaceae
Otu000920	133	10	6	4	10	13	3	31	3	4	5	6	3	3	22	10	0.018891	0.010514	0.007996	0.016423	0.024661	0.005836	0.057209	0.005053	0.007653	0.008624	0.012084	0.005889	0.006073	0.041433	0.019317	Bacteria	Acidobacteria	Holophagae
Otu000921	154	5	30	11	4	14	7	14	25	10	3	5	2	9	8	7	0.009446	0.052572	0.021988	0.006569	0.026558	0.013617	0.025836	0.042107	0.019131	0.005174	0.01007	0.003926	0.018218	0.015066	0.013522	Bacteria	Acidobacteria
Otu000922	165	6	6	8	24	13	13	12	12	10	4	13	17	8	12	7	0.011335	0.010514	0.015991	0.039415	0.024661	0.025289	0.022146	0.020211	0.019131	0.006899	0.026182	0.03337	0.016193	0.0226	0.013522	Bacteria	Actinobacteria	Acidimicrobiia	Acidimicrobiales
Otu000923	112	10	12	3	5	1	11	12	9	3	15	6	7	8	5	5	0.018891	0.021029	0.005997	0.008211	0.001897	0.021399	0.022146	0.015158	0.005739	0.025871	0.012084	0.013741	0.016193	0.009417	0.009658	Bacteria	Latescibacteria
Otu000924	184	4	1	0	18	15	8	18	19	3	36	12	14	2	13	21	0.007556	0.001752	0	0.029561	0.028455	0.015563	0.033218	0.032001	0.005739	0.06209	0.024168	0.027481	0.004048	0.024483	0.040565	Bacteria	Proteobacteria	Alphaproteobacteria	Rhodobacterales	Rhodobacteraceae
Otu000925	151	7	14	10	17	21	13	8	13	12	6	6	4	6	10	4	0.013224	0.024533	0.019989	0.027919	0.039837	0.025289	0.014764	0.021895	0.022958	0.010348	0.012084	0.007852	0.012145	0.018833	0.007727	Bacteria	Proteobacteria	Alphaproteobacteria	Rhodospirillales	DA111
Otu000926	163	11	6	12	31	15	12	15	11	6	5	9	16	5	4	5	0.02078	0.010514	0.023987	0.050911	0.028455	0.023344	0.027682	0.018527	0.011479	0.008624	0.018126	0.031407	0.010121	0.007533	0.009658	Bacteria	Actinobacteria	Actinobacteria	Propionibacteriales	Nocardioidaceae	Nocardioides
Otu000927	172	13	11	6	17	14	15	22	13	8	3	14	12	10	6	8	0.024558	0.019276	0.011994	0.027919	0.026558	0.02918	0.0406	0.021895	0.015305	0.005174	0.028196	0.023555	0.020242	0.0113	0.015453	Bacteria	Proteobacteria	Betaproteobacteria	Nitrosomonadales	Nitrosomonadaceae
Otu000928	137	15	3	13	1	11	1	2	4	13	9	2	3	18	16	26	0.028337	0.005257	0.025986	0.001642	0.020867	0.001945	0.003691	0.006737	0.024871	0.015523	0.004028	0.005889	0.036435	0.030133	0.050223	Bacteria	Hydrogenedentes
Otu000929	86	2	1	0	1	2	1	3	3	21	7	2	1	25	4	13	0.003778	0.001752	0	0.001642	0.003794	0.001945	0.005536	0.005053	0.040176	0.012073	0.004028	0.001963	0.050604	0.007533	0.025112	Bacteria	Verrucomicrobia	OPB35_soil_group
Otu000930	159	14	19	9	9	5	16	15	3	10	14	5	6	6	18	10	0.026448	0.033295	0.01799	0.014781	0.009485	0.031125	0.027682	0.005053	0.019131	0.024146	0.01007	0.011778	0.012145	0.0339	0.019317	Bacteria	Proteobacteria	Betaproteobacteria	TRA3-20
Otu000931	189	19	6	5	18	6	12	8	16	15	8	12	14	13	27	10	0.035893	0.010514	0.009995	0.029561	0.011382	0.023344	0.014764	0.026948	0.028697	0.013798	0.024168	0.027481	0.026314	0.050849	0.019317	Bacteria	Actinobacteria	Actinobacteria	Micromonosporales	Micromonosporaceae
Otu000932	162	4	6	20	3	34	2	12	5	38	5	1	7	10	10	5	0.007556	0.010514	0.039978	0.004927	0.064498	0.003891	0.022146	0.008421	0.072699	0.008624	0.002014	0.013741	0.020242	0.018833	0.009658	Bacteria
Otu000933	94	9	8	0	6	7	7	5	8	5	5	8	6	4	7	9	0.017002	0.014019	0	0.009854	0.013279	0.013617	0.009227	0.013474	0.009566	0.008624	0.016112	0.011778	0.008097	0.013183	0.017385	Bacteria	Proteobacteria	Alphaproteobacteria	Sphingomonadales	Sphingomonadaceae	Sphingomonas
Otu000934	145	19	17	1	14	12	3	18	4	18	8	3	0	6	13	9	0.035893	0.029791	0.001999	0.022992	0.022764	0.005836	0.033218	0.006737	0.034437	0.013798	0.006042	0	0.012145	0.024483	0.017385	Bacteria	Proteobacteria	Alphaproteobacteria	Caulobacterales	Hyphomonadaceae	Woodsholea
Otu000935	15	0	2	0	1	0	2	1	0	0	3	3	2	0	1	0	0	0.003505	0	0.001642	0	0.003891	0.001845	0	0	0.005174	0.006042	0.003926	0	0.001883	0	Bacteria	Acidobacteria
Otu000936	82	8	7	5	1	6	3	0	2	5	2	4	6	20	10	3	0.015113	0.012267	0.009995	0.001642	0.011382	0.005836	0	0.003369	0.009566	0.003449	0.008056	0.011778	0.040483	0.018833	0.005795	Bacteria	Planctomycetes	Planctomycetacia	Planctomycetales	Planctomycetaceae	Gemmata
Otu000937	209	15	8	15	22	3	17	14	24	17	10	7	21	10	12	14	0.028337	0.014019	0.029984	0.03613	0.005691	0.033071	0.025836	0.040422	0.032523	0.017247	0.014098	0.041222	0.020242	0.0226	0.027043	Bacteria	Actinobacteria	Acidimicrobiia	Acidimicrobiales
Otu000938	150	6	12	3	3	6	4	11	14	3	17	10	15	9	14	23	0.011335	0.021029	0.005997	0.004927	0.011382	0.007781	0.0203	0.02358	0.005739	0.02932	0.02014	0.029444	0.018218	0.026366	0.044428	Bacteria	Proteobacteria	Betaproteobacteria	Burkholderiales	Comamonadaceae
Otu000939	141	5	9	10	14	11	9	10	22	6	9	6	10	0	8	12	0.009446	0.015771	0.019989	0.022992	0.020867	0.017508	0.018455	0.037054	0.011479	0.015523	0.012084	0.019629	0	0.015066	0.02318	Bacteria	Acidobacteria	Holophagae
Otu000940	205	13	12	15	12	12	8	12	27	9	10	11	15	14	24	11	0.024558	0.021029	0.029984	0.019707	0.022764	0.015563	0.022146	0.045475	0.017218	0.017247	0.022154	0.029444	0.028338	0.045199	0.021248	Bacteria	Proteobacteria	Deltaproteobacteria	Desulfurellales	Desulfurellaceae	H16	bacterium_enrichment_culture_clone_B30
Otu000941	67	0	10	0	6	2	6	2	7	4	4	3	10	8	2	3	0	0.017524	0	0.009854	0.003794	0.011672	0.003691	0.01179	0.007653	0.006899	0.006042	0.019629	0.016193	0.003767	0.005795	Bacteria	Bacteroidetes	Cytophagia	Cytophagales	Cytophagaceae	Sporocytophaga
Otu000942	140	6	3	5	21	5	6	8	18	9	8	13	6	8	14	10	0.011335	0.005257	0.009995	0.034488	0.009485	0.011672	0.014764	0.030317	0.017218	0.013798	0.026182	0.011778	0.016193	0.026366	0.019317	Bacteria	Bacteroidetes	Sphingobacteriia	Sphingobacteriales	Chitinophagaceae
Otu000943	32	0	0	0	2	5	1	1	0	1	9	3	4	2	3	1	0	0	0	0.003285	0.009485	0.001945	0.001845	0	0.001913	0.015523	0.006042	0.007852	0.004048	0.00565	0.001932	Bacteria	Proteobacteria	Alphaproteobacteria	Rhizobiales	Hyphomicrobiaceae
Otu000944	155	6	13	17	14	2	10	7	14	7	16	12	1	11	11	14	0.011335	0.022781	0.033982	0.022992	0.003794	0.019453	0.012918	0.02358	0.013392	0.027596	0.024168	0.001963	0.022266	0.020716	0.027043	Bacteria	Chloroflexi	Thermomicrobia	JG30-KF-CM45
Otu000945	83	13	1	3	5	8	3	2	3	9	10	2	1	7	13	3	0.024558	0.001752	0.005997	0.008211	0.015176	0.005836	0.003691	0.005053	0.017218	0.017247	0.004028	0.001963	0.014169	0.024483	0.005795	Bacteria	Planctomycetes	Planctomycetacia	Planctomycetales	Planctomycetaceae	Planctomyces
Otu000946	192	17	17	6	15	6	6	25	21	19	6	4	12	7	20	11	0.032115	0.029791	0.011994	0.024634	0.011382	0.011672	0.046137	0.03537	0.03635	0.010348	0.008056	0.023555	0.014169	0.037666	0.021248	Bacteria	Actinobacteria	Acidimicrobiia	Acidimicrobiales
Otu000947	73	5	12	4	6	10	6	4	1	7	7	0	4	1	5	1	0.009446	0.021029	0.007996	0.009854	0.01897	0.011672	0.007382	0.001684	0.013392	0.012073	0	0.007852	0.002024	0.009417	0.001932	Bacteria	Proteobacteria	Alphaproteobacteria	Rhodospirillales	DA111
Otu000948	70	5	1	4	5	11	0	1	8	1	4	3	6	3	10	8	0.009446	0.001752	0.007996	0.008211	0.020867	0	0.001845	0.013474	0.001913	0.006899	0.006042	0.011778	0.006073	0.018833	0.015453	Bacteria	Planctomycetes	Planctomycetacia	Planctomycetales	Planctomycetaceae	Planctomyces
Otu000949	191	17	5	15	21	15	22	17	19	7	8	17	12	1	10	5	0.032115	0.008762	0.029984	0.034488	0.028455	0.042797	0.031373	0.032001	0.013392	0.013798	0.034238	0.023555	0.002024	0.018833	0.009658	Bacteria	Proteobacteria	Alphaproteobacteria	Rhizobiales	Rhodobiaceae
Otu000950	91	6	6	2	9	9	8	2	9	7	4	0	0	20	5	4	0.011335	0.010514	0.003998	0.014781	0.017073	0.015563	0.003691	0.015158	0.013392	0.006899	0	0	0.040483	0.009417	0.007727	Bacteria	Proteobacteria	Alphaproteobacteria	Rhizobiales	Bradyrhizobiaceae	Rhodopseudomonas	Rhodopseudomonas_palustris
Otu000951	162	7	19	13	12	10	5	10	8	9	4	18	15	5	16	11	0.013224	0.033295	0.025986	0.019707	0.01897	0.009727	0.018455	0.013474	0.017218	0.006899	0.036252	0.029444	0.010121	0.030133	0.021248	Bacteria	Acidobacteria	Holophagae
Otu000952	194	16	10	16	8	9	7	14	17	3	11	30	15	8	10	20	0.030226	0.017524	0.031983	0.013138	0.017073	0.013617	0.025836	0.028633	0.005739	0.018972	0.060419	0.029444	0.016193	0.018833	0.038633	Bacteria	Firmicutes	Clostridia	Clostridiales	Peptostreptococcaceae
Otu000953	105	3	12	7	17	7	3	4	8	6	8	9	9	5	3	4	0.005667	0.021029	0.013992	0.027919	0.013279	0.005836	0.007382	0.013474	0.011479	0.013798	0.018126	0.017666	0.010121	0.00565	0.007727	Bacteria	Proteobacteria	Alphaproteobacteria	Sphingomonadales	Sphingomonadaceae	Sphingopyxis
Otu000954	98	3	2	8	5	12	10	7	12	8	3	8	10	1	2	7	0.005667	0.003505	0.015991	0.008211	0.022764	0.019453	0.012918	0.020211	0.015305	0.005174	0.016112	0.019629	0.002024	0.003767	0.013522	Bacteria	Bacteroidetes	Sphingobacteriia	Sphingobacteriales	Chitinophagaceae	Flavisolibacter
Otu000955	196	21	2	6	16	13	13	9	25	9	19	15	21	4	10	13	0.039671	0.003505	0.011994	0.026276	0.024661	0.025289	0.016609	0.042107	0.017218	0.03277	0.03021	0.041222	0.008097	0.018833	0.025112	Bacteria	Proteobacteria	Alphaproteobacteria	Rhizobiales	Hyphomicrobiaceae
Otu000956	244	14	27	39	17	20	14	9	9	15	29	8	11	11	17	4	0.026448	0.047314	0.077958	0.027919	0.03794	0.027235	0.016609	0.015158	0.028697	0.050017	0.016112	0.021592	0.022266	0.032016	0.007727	Bacteria	Parcubacteria	Candidatus_Magasanikbacteria
Otu000957	18	0	1	1	2	3	2	0	1	0	0	2	6	0	0	0	0	0.001752	0.001999	0.003285	0.005691	0.003891	0	0.001684	0	0	0.004028	0.011778	0	0	0	Bacteria	Bacteroidetes	Cytophagia	Cytophagales	Cytophagaceae	Ohtaekwangia
Otu000958	80	5	14	2	1	11	0	9	5	2	5	8	1	6	6	5	0.009446	0.024533	0.003998	0.001642	0.020867	0	0.016609	0.008421	0.003826	0.008624	0.016112	0.001963	0.012145	0.0113	0.009658	Bacteria	Planctomycetes	Phycisphaerae	Tepidisphaerales	Tepidisphaeraceae
Otu000959	78	2	10	2	9	16	6	3	2	4	7	9	3	2	3	0	0.003778	0.017524	0.003998	0.014781	0.030352	0.011672	0.005536	0.003369	0.007653	0.012073	0.018126	0.005889	0.004048	0.00565	0	Bacteria	Bacteroidetes	Sphingobacteriia	Sphingobacteriales	Saprospiraceae
Otu000960	94	7	4	5	8	6	13	9	4	10	10	1	0	4	5	8	0.013224	0.00701	0.009995	0.013138	0.011382	0.025289	0.016609	0.006737	0.019131	0.017247	0.002014	0	0.008097	0.009417	0.015453	Bacteria	Acidobacteria	Blastocatellia	Blastocatellales	Blastocatellaceae
Otu000961	213	6	30	3	8	9	11	7	8	9	50	17	10	14	13	18	0.011335	0.052572	0.005997	0.013138	0.017073	0.021399	0.012918	0.013474	0.017218	0.086237	0.034238	0.019629	0.028338	0.024483	0.03477	Bacteria	Gemmatimonadetes	Gemmatimonadetes	Gemmatimonadales	Gemmatimonadaceae
Otu000962	193	12	9	16	17	7	17	12	11	13	11	32	11	8	5	12	0.022669	0.015771	0.031983	0.027919	0.013279	0.033071	0.022146	0.018527	0.024871	0.018972	0.064447	0.021592	0.016193	0.009417	0.02318	Bacteria	Actinobacteria	Actinobacteria	Micromonosporales	Micromonosporaceae
Otu000963	186	6	9	24	12	9	16	2	17	12	12	10	16	19	14	8	0.011335	0.015771	0.047974	0.019707	0.017073	0.031125	0.003691	0.028633	0.022958	0.020697	0.02014	0.031407	0.038459	0.026366	0.015453	Bacteria	Proteobacteria	Alphaproteobacteria	Rhodospirillales	MSB-1E8
Otu000964	118	5	5	5	0	9	5	3	5	6	13	2	9	16	6	29	0.009446	0.008762	0.009995	0	0.017073	0.009727	0.005536	0.008421	0.011479	0.022422	0.004028	0.017666	0.032387	0.0113	0.056018	Bacteria	Verrucomicrobia	Verrucomicrobiae	Verrucomicrobiales	Verrucomicrobiaceae
Otu000965	176	8	20	14	20	22	12	15	7	6	3	10	13	5	7	14	0.015113	0.035048	0.027985	0.032846	0.041734	0.023344	0.027682	0.01179	0.011479	0.005174	0.02014	0.025518	0.010121	0.013183	0.027043	Bacteria	Proteobacteria	Deltaproteobacteria	Myxococcales	BIrii41
Otu000966	140	17	0	10	4	5	7	4	8	16	10	5	11	7	18	18	0.032115	0	0.019989	0.006569	0.009485	0.013617	0.007382	0.013474	0.03061	0.017247	0.01007	0.021592	0.014169	0.0339	0.03477	Bacteria	Planctomycetes	Planctomycetacia	Planctomycetales	Planctomycetaceae	Gemmata
Otu000967	130	10	7	18	13	4	17	9	7	5	8	5	6	10	8	3	0.018891	0.012267	0.035981	0.02135	0.007588	0.033071	0.016609	0.01179	0.009566	0.013798	0.01007	0.011778	0.020242	0.015066	0.005795	Bacteria	Actinobacteria	MB-A2-108
Otu000968	104	9	7	11	15	3	6	7	4	4	10	5	9	6	4	4	0.017002	0.012267	0.021988	0.024634	0.005691	0.011672	0.012918	0.006737	0.007653	0.017247	0.01007	0.017666	0.012145	0.007533	0.007727	Bacteria	Acidobacteria
Otu000969	114	7	6	13	4	7	13	11	9	12	11	2	8	1	4	6	0.013224	0.010514	0.025986	0.006569	0.013279	0.025289	0.0203	0.015158	0.022958	0.018972	0.004028	0.015704	0.002024	0.007533	0.01159	Bacteria	Acidobacteria	Blastocatellia	Blastocatellales	Blastocatellaceae	2019-11-24	uncultivated_soil_bacterium_clone_S111
Otu000970	206	2	1	2	2	14	3	14	16	4	49	49	15	20	8	7	0.003778	0.001752	0.003998	0.003285	0.026558	0.005836	0.025836	0.026948	0.007653	0.084512	0.098685	0.029444	0.040483	0.015066	0.013522	Bacteria	Proteobacteria	Gammaproteobacteria	Pseudomonadales	Pseudomonadaceae	Pseudomonas
Otu000971	138	10	2	15	20	6	9	10	21	7	6	9	12	4	6	1	0.018891	0.003505	0.029984	0.032846	0.011382	0.017508	0.018455	0.03537	0.013392	0.010348	0.018126	0.023555	0.008097	0.0113	0.001932	Bacteria	Actinobacteria	Actinobacteria	Frankiales	Geodermatophilaceae	Geodermatophilus
Otu000972	153	9	15	13	9	5	8	23	8	6	4	8	14	12	13	6	0.017002	0.026286	0.025986	0.014781	0.009485	0.015563	0.042446	0.013474	0.011479	0.006899	0.016112	0.027481	0.02429	0.024483	0.01159	Bacteria	Gemmatimonadetes	Gemmatimonadetes	Gemmatimonadales	Gemmatimonadaceae
Otu000973	97	9	6	6	10	3	6	6	1	4	15	15	3	3	6	4	0.017002	0.010514	0.011994	0.016423	0.005691	0.011672	0.011073	0.001684	0.007653	0.025871	0.03021	0.005889	0.006073	0.0113	0.007727	Bacteria	Nitrospirae	Nitrospira	Nitrospirales	Nitrospiraceae	Nitrospira
Otu000974	54	6	7	2	4	5	2	2	4	0	5	4	8	2	2	1	0.011335	0.012267	0.003998	0.006569	0.009485	0.003891	0.003691	0.006737	0	0.008624	0.008056	0.015704	0.004048	0.003767	0.001932	Bacteria	Planctomycetes	Phycisphaerae	Tepidisphaerales	Tepidisphaeraceae
Otu000975	150	11	11	11	14	7	17	13	10	7	5	11	11	6	10	6	0.02078	0.019276	0.021988	0.022992	0.013279	0.033071	0.023991	0.016843	0.013392	0.008624	0.022154	0.021592	0.012145	0.018833	0.01159	Bacteria	Proteobacteria	Alphaproteobacteria	Rhizobiales	JG34-KF-361
Otu000976	133	1	1	1	11	6	4	4	7	13	19	10	30	8	10	8	0.001889	0.001752	0.001999	0.018065	0.011382	0.007781	0.007382	0.01179	0.024871	0.03277	0.02014	0.058888	0.016193	0.018833	0.015453	Bacteria	Proteobacteria	Alphaproteobacteria	Rhizobiales	Hyphomicrobiaceae	Devosia
Otu000977	24	3	0	0	3	3	0	1	0	0	3	8	3	0	0	0	0.005667	0	0	0.004927	0.005691	0	0.001845	0	0	0.005174	0.016112	0.005889	0	0	0	Bacteria	Planctomycetes	Phycisphaerae	Phycisphaerales	Phycisphaeraceae	SM1A02
Otu000978	68	6	5	4	6	7	3	9	6	2	1	4	4	5	3	3	0.011335	0.008762	0.007996	0.009854	0.013279	0.005836	0.016609	0.010106	0.003826	0.001725	0.008056	0.007852	0.010121	0.00565	0.005795	Bacteria	Latescibacteria
Otu000979	147	19	3	19	8	3	14	10	9	11	12	6	22	3	1	7	0.035893	0.005257	0.037979	0.013138	0.005691	0.027235	0.018455	0.015158	0.021045	0.020697	0.012084	0.043185	0.006073	0.001883	0.013522	Bacteria	Proteobacteria	Deltaproteobacteria	Desulfurellales	Desulfurellaceae	H16
Otu000980	82	1	6	4	10	1	12	7	7	1	4	2	10	3	7	7	0.001889	0.010514	0.007996	0.016423	0.001897	0.023344	0.012918	0.01179	0.001913	0.006899	0.004028	0.019629	0.006073	0.013183	0.013522	Bacteria	Acidobacteria
Otu000981	98	3	5	10	3	2	5	5	7	7	7	9	13	6	9	7	0.005667	0.008762	0.019989	0.004927	0.003794	0.009727	0.009227	0.01179	0.013392	0.012073	0.018126	0.025518	0.012145	0.01695	0.013522	Bacteria	Planctomycetes	Planctomycetacia	Planctomycetales	Planctomycetaceae	Zavarzinella
Otu000982	157	3	10	4	13	8	4	6	11	14	7	34	6	9	18	10	0.005667	0.017524	0.007996	0.02135	0.015176	0.007781	0.011073	0.018527	0.026784	0.012073	0.068475	0.011778	0.018218	0.0339	0.019317	Bacteria	Proteobacteria	Betaproteobacteria	Burkholderiales	Alcaligenaceae	Achromobacter
Otu000983	161	13	8	8	7	20	9	8	17	10	9	13	9	12	10	8	0.024558	0.014019	0.015991	0.011496	0.03794	0.017508	0.014764	0.028633	0.019131	0.015523	0.026182	0.017666	0.02429	0.018833	0.015453	Bacteria	Proteobacteria	Gammaproteobacteria	Pseudomonadales	Pseudomonadaceae	Pseudomonas
Otu000984	168	5	5	17	9	9	11	24	8	7	11	9	20	7	15	11	0.009446	0.008762	0.033982	0.014781	0.017073	0.021399	0.044291	0.013474	0.013392	0.018972	0.018126	0.039259	0.014169	0.02825	0.021248	Bacteria	Actinobacteria	Actinobacteria	Streptosporangiales	Streptosporangiaceae	Nonomuraea
Otu000985	109	11	7	9	24	2	2	8	11	0	3	6	6	5	4	11	0.02078	0.012267	0.01799	0.039415	0.003794	0.003891	0.014764	0.018527	0	0.005174	0.012084	0.011778	0.010121	0.007533	0.021248	Bacteria	Actinobacteria	Actinobacteria	Propionibacteriales	Nocardioidaceae	Nocardioides
Otu000986	37	0	8	1	3	2	4	2	0	3	1	1	12	0	0	0	0	0.014019	0.001999	0.004927	0.003794	0.007781	0.003691	0	0.005739	0.001725	0.002014	0.023555	0	0	0	Bacteria	Planctomycetes	Planctomycetacia	Planctomycetales	Planctomycetaceae	Pirellula
Otu000987	87	10	7	10	10	2	5	9	6	1	5	8	4	5	2	3	0.018891	0.012267	0.019989	0.016423	0.003794	0.009727	0.016609	0.010106	0.001913	0.008624	0.016112	0.007852	0.010121	0.003767	0.005795	Bacteria	Chloroflexi	KD4-96
Otu000988	149	22	9	10	8	20	10	6	12	7	3	7	7	18	9	1	0.04156	0.015771	0.019989	0.013138	0.03794	0.019453	0.011073	0.020211	0.013392	0.005174	0.014098	0.013741	0.036435	0.01695	0.001932	Bacteria	Planctomycetes	Phycisphaerae	Phycisphaerales	Phycisphaeraceae	SM1A02
Otu000989	126	10	9	8	12	14	9	10	5	4	2	11	9	5	9	9	0.018891	0.015771	0.015991	0.019707	0.026558	0.017508	0.018455	0.008421	0.007653	0.003449	0.022154	0.017666	0.010121	0.01695	0.017385	Bacteria	Actinobacteria	Acidimicrobiia	Acidimicrobiales
Otu000990	142	15	12	10	8	7	10	5	12	4	11	7	10	9	11	11	0.028337	0.021029	0.019989	0.013138	0.013279	0.019453	0.009227	0.020211	0.007653	0.018972	0.014098	0.019629	0.018218	0.020716	0.021248	Bacteria	Gemmatimonadetes	Gemmatimonadetes	Gemmatimonadales	Gemmatimonadaceae
Otu000991	105	9	6	7	14	4	12	9	7	8	9	5	2	4	7	2	0.017002	0.010514	0.013992	0.022992	0.007588	0.023344	0.016609	0.01179	0.015305	0.015523	0.01007	0.003926	0.008097	0.013183	0.003863	Bacteria	Proteobacteria	Betaproteobacteria	TRA3-20
Otu000992	206	18	23	17	16	14	6	25	16	12	16	15	8	7	4	9	0.034004	0.040305	0.033982	0.026276	0.026558	0.011672	0.046137	0.026948	0.022958	0.027596	0.03021	0.015704	0.014169	0.007533	0.017385	Bacteria	Proteobacteria	Deltaproteobacteria	Desulfurellales	Desulfurellaceae	H16
Otu000993	81	6	17	0	6	6	1	2	4	7	5	0	1	6	11	9	0.011335	0.029791	0	0.009854	0.011382	0.001945	0.003691	0.006737	0.013392	0.008624	0	0.001963	0.012145	0.020716	0.017385	Bacteria	Planctomycetes	Phycisphaerae	Tepidisphaerales	Tepidisphaeraceae
Otu000994	166	6	10	19	9	5	10	11	16	13	15	19	11	5	9	8	0.011335	0.017524	0.037979	0.014781	0.009485	0.019453	0.0203	0.026948	0.024871	0.025871	0.038266	0.021592	0.010121	0.01695	0.015453	Bacteria	Actinobacteria
Otu000995	104	6	2	16	8	10	4	2	6	12	7	6	7	5	9	4	0.011335	0.003505	0.031983	0.013138	0.01897	0.007781	0.003691	0.010106	0.022958	0.012073	0.012084	0.013741	0.010121	0.01695	0.007727	Bacteria	Planctomycetes	Planctomycetacia	Planctomycetales	Planctomycetaceae
Otu000996	89	6	3	1	19	5	10	8	12	1	2	5	5	2	4	6	0.011335	0.005257	0.001999	0.031203	0.009485	0.019453	0.014764	0.020211	0.001913	0.003449	0.01007	0.009815	0.004048	0.007533	0.01159	Bacteria	Proteobacteria	Betaproteobacteria	Nitrosomonadales	Nitrosomonadaceae
Otu000997	51	5	2	3	9	1	3	8	0	2	3	2	5	2	5	1	0.009446	0.003505	0.005997	0.014781	0.001897	0.005836	0.014764	0	0.003826	0.005174	0.004028	0.009815	0.004048	0.009417	0.001932	Bacteria	Proteobacteria	Betaproteobacteria	Burkholderiales	Comamonadaceae
Otu000998	56	3	4	5	0	4	8	0	1	6	8	0	5	5	7	0	0.005667	0.00701	0.009995	0	0.007588	0.015563	0	0.001684	0.011479	0.013798	0	0.009815	0.010121	0.013183	0	Bacteria	Planctomycetes	Planctomycetacia	Planctomycetales	Planctomycetaceae	Pirellula
Otu000999	182	8	16	19	16	14	16	11	9	8	8	14	16	4	12	11	0.015113	0.028038	0.037979	0.026276	0.026558	0.031125	0.0203	0.015158	0.015305	0.013798	0.028196	0.031407	0.008097	0.0226	0.021248	Bacteria	Actinobacteria	Actinobacteria	Propionibacteriales	Nocardioidaceae	Nocardioides
Otu001000	140	4	16	6	6	18	7	9	14	25	4	16	3	7	4	1	0.007556	0.028038	0.011994	0.009854	0.034146	0.013617	0.016609	0.02358	0.047829	0.006899	0.032224	0.005889	0.014169	0.007533	0.001932	Bacteria	Planctomycetes	Phycisphaerae	Phycisphaerales	Phycisphaeraceae	SM1A02
Otu001001	37	0	0	6	5	8	0	4	2	0	4	1	2	3	0	2	0	0	0.011994	0.008211	0.015176	0	0.007382	0.003369	0	0.006899	0.002014	0.003926	0.006073	0	0.003863	Bacteria	Bacteroidetes	Sphingobacteriia	Sphingobacteriales	Saprospiraceae
Otu001002	109	10	14	5	8	8	6	10	4	5	9	8	10	4	5	3	0.018891	0.024533	0.009995	0.013138	0.015176	0.011672	0.018455	0.006737	0.009566	0.015523	0.016112	0.019629	0.008097	0.009417	0.005795	Bacteria	Proteobacteria	Deltaproteobacteria	Myxococcales	BIrii41
Otu001003	66	1	3	4	1	10	9	0	0	11	3	0	4	12	3	5	0.001889	0.005257	0.007996	0.001642	0.01897	0.017508	0	0	0.021045	0.005174	0	0.007852	0.02429	0.00565	0.009658	Bacteria	Planctomycetes	Planctomycetacia	Planctomycetales	Planctomycetaceae	Planctomyces
Otu001004	82	13	1	11	1	1	4	0	3	5	13	2	14	8	4	2	0.024558	0.001752	0.021988	0.001642	0.001897	0.007781	0	0.005053	0.009566	0.022422	0.004028	0.027481	0.016193	0.007533	0.003863	Bacteria	Planctomycetes	Planctomycetacia	Planctomycetales	Planctomycetaceae	Pirellula
Otu001005	203	10	13	19	9	11	9	41	12	4	14	10	4	15	6	26	0.018891	0.022781	0.037979	0.014781	0.020867	0.017508	0.075664	0.020211	0.007653	0.024146	0.02014	0.007852	0.030363	0.0113	0.050223	Bacteria	Actinobacteria	Acidimicrobiia	Acidimicrobiales
Otu001006	45	7	4	1	1	2	1	1	1	4	3	3	2	5	7	3	0.013224	0.00701	0.001999	0.001642	0.003794	0.001945	0.001845	0.001684	0.007653	0.005174	0.006042	0.003926	0.010121	0.013183	0.005795	Bacteria	Planctomycetes	Planctomycetacia	Planctomycetales	Planctomycetaceae	Gemmata
Otu001007	176	13	16	18	13	16	18	42	14	10	1	4	4	3	2	2	0.024558	0.028038	0.035981	0.02135	0.030352	0.035016	0.077509	0.02358	0.019131	0.001725	0.008056	0.007852	0.006073	0.003767	0.003863	Bacteria	Proteobacteria	Deltaproteobacteria	Myxococcales	Haliangiaceae	Haliangium
Otu001008	79	4	5	3	13	8	5	6	4	10	3	2	3	9	1	3	0.007556	0.008762	0.005997	0.02135	0.015176	0.009727	0.011073	0.006737	0.019131	0.005174	0.004028	0.005889	0.018218	0.001883	0.005795	Bacteria	Gemmatimonadetes	Longimicrobia	Longimicrobiales	Longimicrobiaceae
Otu001009	57	2	14	1	8	6	5	0	8	0	2	6	0	2	3	0	0.003778	0.024533	0.001999	0.013138	0.011382	0.009727	0	0.013474	0	0.003449	0.012084	0	0.004048	0.00565	0	Bacteria	Planctomycetes
Otu001010	119	11	11	6	6	7	11	9	8	5	8	8	8	2	15	4	0.02078	0.019276	0.011994	0.009854	0.013279	0.021399	0.016609	0.013474	0.009566	0.013798	0.016112	0.015704	0.004048	0.02825	0.007727	Bacteria	Proteobacteria	Alphaproteobacteria	Caulobacterales	Hyphomonadaceae	Hirschia
Otu001011	174	9	14	19	19	4	20	13	7	9	14	3	15	5	2	21	0.017002	0.024533	0.037979	0.031203	0.007588	0.038907	0.023991	0.01179	0.017218	0.024146	0.006042	0.029444	0.010121	0.003767	0.040565	Bacteria	Gemmatimonadetes	Gemmatimonadetes	Gemmatimonadales	Gemmatimonadaceae
Otu001012	189	4	6	13	16	15	9	17	17	11	5	10	21	3	20	22	0.007556	0.010514	0.025986	0.026276	0.028455	0.017508	0.031373	0.028633	0.021045	0.008624	0.02014	0.041222	0.006073	0.037666	0.042496	Bacteria	Actinobacteria	Thermoleophilia	Solirubrobacterales	Solirubrobacteraceae	Solirubrobacter
Otu001013	122	4	6	12	11	7	9	7	9	2	13	6	14	1	16	5	0.007556	0.010514	0.023987	0.018065	0.013279	0.017508	0.012918	0.015158	0.003826	0.022422	0.012084	0.027481	0.002024	0.030133	0.009658	Bacteria	Chloroflexi	Caldilineae	Caldilineales	Caldilineaceae	Litorilinea
Otu001014	169	5	12	2	13	6	10	39	9	13	17	11	7	2	10	13	0.009446	0.021029	0.003998	0.02135	0.011382	0.019453	0.071973	0.015158	0.024871	0.02932	0.022154	0.013741	0.004048	0.018833	0.025112	Bacteria	Proteobacteria	Alphaproteobacteria	Sphingomonadales	Sphingomonadaceae	Sphingopyxis
Otu001015	148	7	5	20	14	9	6	14	10	9	4	4	18	6	15	7	0.013224	0.008762	0.039978	0.022992	0.017073	0.011672	0.025836	0.016843	0.017218	0.006899	0.008056	0.035333	0.012145	0.02825	0.013522	Bacteria	Proteobacteria	Alphaproteobacteria	Rhodospirillales
Otu001016	107	11	2	4	4	3	4	0	7	12	13	2	12	17	12	4	0.02078	0.003505	0.007996	0.006569	0.005691	0.007781	0	0.01179	0.022958	0.022422	0.004028	0.023555	0.034411	0.0226	0.007727	Bacteria	Planctomycetes	Planctomycetacia	Planctomycetales	Planctomycetaceae
Otu001017	185	5	5	3	21	8	5	23	23	11	6	23	18	8	4	22	0.009446	0.008762	0.005997	0.034488	0.015176	0.009727	0.042446	0.038738	0.021045	0.010348	0.046321	0.035333	0.016193	0.007533	0.042496	Bacteria	Proteobacteria	Betaproteobacteria	Burkholderiales	Comamonadaceae	Methylibium
Otu001018	114	6	11	7	19	10	5	11	6	4	13	3	9	1	7	2	0.011335	0.019276	0.013992	0.031203	0.01897	0.009727	0.0203	0.010106	0.007653	0.022422	0.006042	0.017666	0.002024	0.013183	0.003863	Bacteria	Proteobacteria	Deltaproteobacteria	Myxococcales	Haliangiaceae	Haliangium
Otu001019	233	15	13	4	3	7	6	7	16	7	72	23	17	17	9	17	0.028337	0.022781	0.007996	0.004927	0.013279	0.011672	0.012918	0.026948	0.013392	0.124181	0.046321	0.03337	0.034411	0.01695	0.032838	Bacteria	Nitrospirae	Nitrospira	Nitrospirales	Nitrospiraceae	Nitrospira
Otu001020	111	5	6	6	10	6	11	8	10	8	7	6	9	4	6	9	0.009446	0.010514	0.011994	0.016423	0.011382	0.021399	0.014764	0.016843	0.015305	0.012073	0.012084	0.017666	0.008097	0.0113	0.017385	Bacteria	Gemmatimonadetes	Gemmatimonadetes	Gemmatimonadales	Gemmatimonadaceae
Otu001021	96	3	12	3	3	7	5	1	1	20	5	3	7	11	12	3	0.005667	0.021029	0.005997	0.004927	0.013279	0.009727	0.001845	0.001684	0.038263	0.008624	0.006042	0.013741	0.022266	0.0226	0.005795	Bacteria	Planctomycetes	Planctomycetacia	Planctomycetales	Planctomycetaceae	Pir4_lineage
Otu001022	205	15	14	13	14	7	19	27	16	6	12	6	5	11	25	15	0.028337	0.024533	0.025986	0.022992	0.013279	0.036961	0.049827	0.026948	0.011479	0.020697	0.012084	0.009815	0.022266	0.047083	0.028975	Bacteria	Acidobacteria	Solibacteres	Solibacterales	Solibacteraceae
Otu001023	131	4	13	2	7	13	7	14	15	4	5	17	6	12	10	2	0.007556	0.022781	0.003998	0.011496	0.024661	0.013617	0.025836	0.025264	0.007653	0.008624	0.034238	0.011778	0.02429	0.018833	0.003863	Bacteria	Proteobacteria	Gammaproteobacteria	Xanthomonadales
Otu001024	144	10	13	11	13	12	11	6	4	0	16	6	12	4	17	9	0.018891	0.022781	0.021988	0.02135	0.022764	0.021399	0.011073	0.006737	0	0.027596	0.012084	0.023555	0.008097	0.032016	0.017385	Bacteria	Nitrospirae	Nitrospira	Nitrospirales	0319-6A21
Otu001025	132	15	2	12	11	2	13	2	3	10	10	2	16	21	3	10	0.028337	0.003505	0.023987	0.018065	0.003794	0.025289	0.003691	0.005053	0.019131	0.017247	0.004028	0.031407	0.042508	0.00565	0.019317	Bacteria	Planctomycetes	Planctomycetacia	Planctomycetales	Planctomycetaceae	Pirellula
Otu001026	76	9	6	2	4	7	6	1	5	7	4	1	10	5	3	6	0.017002	0.010514	0.003998	0.006569	0.013279	0.011672	0.001845	0.008421	0.013392	0.006899	0.002014	0.019629	0.010121	0.00565	0.01159	Bacteria	Planctomycetes	Planctomycetacia	Planctomycetales	Planctomycetaceae	Gemmata
Otu001027	150	15	18	12	12	11	7	16	6	3	15	8	9	6	7	5	0.028337	0.031543	0.023987	0.019707	0.020867	0.013617	0.029527	0.010106	0.005739	0.025871	0.016112	0.017666	0.012145	0.013183	0.009658	Bacteria	Actinobacteria	Acidimicrobiia	Acidimicrobiales
Otu001028	125	7	11	12	13	4	10	13	4	1	3	1	16	16	6	8	0.013224	0.019276	0.023987	0.02135	0.007588	0.019453	0.023991	0.006737	0.001913	0.005174	0.002014	0.031407	0.032387	0.0113	0.015453	Bacteria	Acidobacteria	Holophagae
Otu001029	149	4	4	18	9	11	7	21	12	5	4	6	22	7	14	5	0.007556	0.00701	0.035981	0.014781	0.020867	0.013617	0.038755	0.020211	0.009566	0.006899	0.012084	0.043185	0.014169	0.026366	0.009658	Bacteria	Acidobacteria	Holophagae
Otu001030	108	5	6	2	19	7	4	6	6	5	10	5	8	4	10	11	0.009446	0.010514	0.003998	0.031203	0.013279	0.007781	0.011073	0.010106	0.009566	0.017247	0.01007	0.015704	0.008097	0.018833	0.021248	Bacteria	Actinobacteria	Acidimicrobiia	Acidimicrobiales	Acidimicrobiaceae
Otu001031	104	9	5	6	10	2	7	11	5	7	4	6	12	8	7	5	0.017002	0.008762	0.011994	0.016423	0.003794	0.013617	0.0203	0.008421	0.013392	0.006899	0.012084	0.023555	0.016193	0.013183	0.009658	Bacteria	Acidobacteria
Otu001032	13	0	0	0	1	0	0	0	0	0	7	3	2	0	0	0	0	0	0	0.001642	0	0	0	0	0	0.012073	0.006042	0.003926	0	0	0	Bacteria	Proteobacteria	Alphaproteobacteria	Rhodospirillales	Rhodospirillaceae	Tistlia	Tistlia_consotensis_USBA_355
Otu001033	116	0	13	8	2	9	11	9	5	15	3	6	7	10	3	15	0	0.022781	0.015991	0.003285	0.017073	0.021399	0.016609	0.008421	0.028697	0.005174	0.012084	0.013741	0.020242	0.00565	0.028975	Bacteria	Bacteroidetes	Sphingobacteriia	Sphingobacteriales	Saprospiraceae
Otu001034	112	11	5	7	10	11	5	11	2	9	8	4	0	12	5	12	0.02078	0.008762	0.013992	0.016423	0.020867	0.009727	0.0203	0.003369	0.017218	0.013798	0.008056	0	0.02429	0.009417	0.02318	Bacteria	Gemmatimonadetes	Gemmatimonadetes	Gemmatimonadales	Gemmatimonadaceae	Gemmatirosa
Otu001035	156	8	11	10	20	15	5	9	9	7	13	11	0	18	16	4	0.015113	0.019276	0.019989	0.032846	0.028455	0.009727	0.016609	0.015158	0.013392	0.022422	0.022154	0	0.036435	0.030133	0.007727	Bacteria	Actinobacteria	Acidimicrobiia	Acidimicrobiales
Otu001036	166	17	10	5	9	11	15	22	15	9	3	11	5	17	7	10	0.032115	0.017524	0.009995	0.014781	0.020867	0.02918	0.0406	0.025264	0.017218	0.005174	0.022154	0.009815	0.034411	0.013183	0.019317	Bacteria	Proteobacteria	Alphaproteobacteria	Rhodospirillales	DA111
Otu001037	22	3	2	2	3	2	1	0	1	4	0	0	1	3	0	0	0.005667	0.003505	0.003998	0.004927	0.003794	0.001945	0	0.001684	0.007653	0	0	0.001963	0.006073	0	0	Bacteria	Planctomycetes	Planctomycetacia	Planctomycetales	Planctomycetaceae	Planctomyces
Otu001038	161	22	7	10	8	10	14	9	3	4	25	5	14	18	5	7	0.04156	0.012267	0.019989	0.013138	0.01897	0.027235	0.016609	0.005053	0.007653	0.043118	0.01007	0.027481	0.036435	0.009417	0.013522	Bacteria	Gemmatimonadetes	Gemmatimonadetes	Gemmatimonadales	Gemmatimonadaceae
Otu001039	102	10	3	20	3	0	13	7	6	5	7	1	8	5	3	11	0.018891	0.005257	0.039978	0.004927	0	0.025289	0.012918	0.010106	0.009566	0.012073	0.002014	0.015704	0.010121	0.00565	0.021248	Bacteria	Acidobacteria
Otu001040	95	9	14	3	9	9	7	5	1	5	4	4	6	4	12	3	0.017002	0.024533	0.005997	0.014781	0.017073	0.013617	0.009227	0.001684	0.009566	0.006899	0.008056	0.011778	0.008097	0.0226	0.005795	Bacteria	Planctomycetes	OM190
Otu001041	138	15	33	9	11	7	11	25	8	10	7	1	1	0	0	0	0.028337	0.057829	0.01799	0.018065	0.013279	0.021399	0.046137	0.013474	0.019131	0.012073	0.002014	0.001963	0	0	0	Bacteria	Gemmatimonadetes	Gemmatimonadetes	Gemmatimonadales	Gemmatimonadaceae
Otu001042	160	4	17	8	19	18	19	6	7	4	13	12	11	6	8	8	0.007556	0.029791	0.015991	0.031203	0.034146	0.036961	0.011073	0.01179	0.007653	0.022422	0.024168	0.021592	0.012145	0.015066	0.015453	Bacteria	Bacteroidetes	Sphingobacteriia	Sphingobacteriales	S15-21
Otu001043	74	3	2	2	10	8	2	1	8	5	3	1	10	12	3	4	0.005667	0.003505	0.003998	0.016423	0.015176	0.003891	0.001845	0.013474	0.009566	0.005174	0.002014	0.019629	0.02429	0.00565	0.007727	Bacteria	Planctomycetes	Planctomycetacia	Planctomycetales	Planctomycetaceae
Otu001044	101	7	8	5	4	2	14	8	7	3	13	1	7	5	8	9	0.013224	0.014019	0.009995	0.006569	0.003794	0.027235	0.014764	0.01179	0.005739	0.022422	0.002014	0.013741	0.010121	0.015066	0.017385	Bacteria	Chloroflexi	KD4-96
Otu001045	112	10	1	2	3	8	10	1	11	9	8	3	10	14	12	10	0.018891	0.001752	0.003998	0.004927	0.015176	0.019453	0.001845	0.018527	0.017218	0.013798	0.006042	0.019629	0.028338	0.0226	0.019317	Bacteria	Planctomycetes	Planctomycetacia	Planctomycetales	Planctomycetaceae	Pirellula
Otu001046	142	9	13	7	15	8	14	10	5	17	15	3	8	4	7	7	0.017002	0.022781	0.013992	0.024634	0.015176	0.027235	0.018455	0.008421	0.032523	0.025871	0.006042	0.015704	0.008097	0.013183	0.013522	Bacteria	Gemmatimonadetes	S0134_terrestrial_group
Otu001047	213	2	0	0	10	0	1	0	7	6	143	11	4	11	17	1	0.003778	0	0	0.016423	0	0.001945	0	0.01179	0.011479	0.246637	0.022154	0.007852	0.022266	0.032016	0.001932	Bacteria	Bacteroidetes	Flavobacteriia	Flavobacteriales	Flavobacteriaceae	Chryseobacterium
Otu001048	117	16	10	3	14	3	8	16	8	6	2	4	6	6	11	4	0.030226	0.017524	0.005997	0.022992	0.005691	0.015563	0.029527	0.013474	0.011479	0.003449	0.008056	0.011778	0.012145	0.020716	0.007727	Bacteria	Proteobacteria	Betaproteobacteria	SC-I-84
Otu001049	157	8	7	8	20	12	9	3	7	5	5	20	16	15	11	11	0.015113	0.012267	0.015991	0.032846	0.022764	0.017508	0.005536	0.01179	0.009566	0.008624	0.04028	0.031407	0.030363	0.020716	0.021248	Bacteria	Planctomycetes	Phycisphaerae	Phycisphaerales	Phycisphaeraceae	SM1A02
Otu001050	139	4	10	5	10	9	14	14	6	2	11	6	16	1	12	19	0.007556	0.017524	0.009995	0.016423	0.017073	0.027235	0.025836	0.010106	0.003826	0.018972	0.012084	0.031407	0.002024	0.0226	0.036702	Bacteria	Proteobacteria	Betaproteobacteria
Otu001051	198	15	32	32	17	13	14	26	16	10	7	0	5	2	4	5	0.028337	0.056076	0.063965	0.027919	0.024661	0.027235	0.047982	0.026948	0.019131	0.012073	0	0.009815	0.004048	0.007533	0.009658	Bacteria	Gemmatimonadetes	BD2-11_terrestrial_group
Otu001052	45	0	1	6	3	2	7	1	1	0	6	1	0	13	2	2	0	0.001752	0.011994	0.004927	0.003794	0.013617	0.001845	0.001684	0	0.010348	0.002014	0	0.026314	0.003767	0.003863	Bacteria	Bacteroidetes	Sphingobacteriia	Sphingobacteriales	Chitinophagaceae
Otu001053	150	5	6	28	6	15	4	1	7	10	22	2	6	13	23	2	0.009446	0.010514	0.05597	0.009854	0.028455	0.007781	0.001845	0.01179	0.019131	0.037944	0.004028	0.011778	0.026314	0.043316	0.003863	Bacteria	Planctomycetes	Planctomycetacia	Planctomycetales	Planctomycetaceae
Otu001054	76	6	1	6	4	7	4	1	6	12	7	2	6	7	3	4	0.011335	0.001752	0.011994	0.006569	0.013279	0.007781	0.001845	0.010106	0.022958	0.012073	0.004028	0.011778	0.014169	0.00565	0.007727	Bacteria	Verrucomicrobia	OPB35_soil_group
Otu001055	166	26	25	23	13	5	15	11	10	8	3	2	12	2	0	11	0.049117	0.04381	0.045975	0.02135	0.009485	0.02918	0.0203	0.016843	0.015305	0.005174	0.004028	0.023555	0.004048	0	0.021248	Bacteria	Proteobacteria	Gammaproteobacteria	Xanthomonadales	Solimonadaceae	Polycyclovorans
Otu001056	155	8	17	16	10	19	3	13	14	7	16	5	11	3	9	4	0.015113	0.029791	0.031983	0.016423	0.036043	0.005836	0.023991	0.02358	0.013392	0.027596	0.01007	0.021592	0.006073	0.01695	0.007727	Bacteria	Proteobacteria	Deltaproteobacteria	Myxococcales	Nannocystaceae	Nannocystis
Otu001057	133	2	5	1	13	2	6	23	10	10	12	18	11	1	5	14	0.003778	0.008762	0.001999	0.02135	0.003794	0.011672	0.042446	0.016843	0.019131	0.020697	0.036252	0.021592	0.002024	0.009417	0.027043	Bacteria	Proteobacteria	Alphaproteobacteria	Rhizobiales	Rhizobiaceae
Otu001058	157	14	38	9	21	14	20	15	8	3	8	1	2	2	0	2	0.026448	0.066591	0.01799	0.034488	0.026558	0.038907	0.027682	0.013474	0.005739	0.013798	0.002014	0.003926	0.004048	0	0.003863	Bacteria	Gemmatimonadetes	Gemmatimonadetes	Gemmatimonadales	Gemmatimonadaceae	Gemmatimonas
Otu001059	42	1	3	0	1	1	0	0	8	1	2	3	3	15	2	2	0.001889	0.005257	0	0.001642	0.001897	0	0	0.013474	0.001913	0.003449	0.006042	0.005889	0.030363	0.003767	0.003863	Bacteria	Planctomycetes	Planctomycetacia	Planctomycetales	Planctomycetaceae	Pir4_lineage
Otu001060	114	6	1	13	16	5	2	12	9	9	9	11	2	0	10	9	0.011335	0.001752	0.025986	0.026276	0.009485	0.003891	0.022146	0.015158	0.017218	0.015523	0.022154	0.003926	0	0.018833	0.017385	Bacteria	Actinobacteria	Actinobacteria	Frankiales	Geodermatophilaceae	Blastococcus
Otu001061	65	6	4	5	17	3	6	2	1	2	4	2	3	1	8	1	0.011335	0.00701	0.009995	0.027919	0.005691	0.011672	0.003691	0.001684	0.003826	0.006899	0.004028	0.005889	0.002024	0.015066	0.001932	Bacteria	Actinobacteria	TakashiAC-B11
Otu001062	110	1	4	4	5	3	5	4	3	5	1	27	13	3	28	4	0.001889	0.00701	0.007996	0.008211	0.005691	0.009727	0.007382	0.005053	0.009566	0.001725	0.054377	0.025518	0.006073	0.052733	0.007727	Bacteria	Firmicutes	Bacilli	Bacillales	Bacillaceae	Bacillus
Otu001063	33	3	4	1	2	3	2	0	2	0	0	1	2	1	0	12	0.005667	0.00701	0.001999	0.003285	0.005691	0.003891	0	0.003369	0	0	0.002014	0.003926	0.002024	0	0.02318	Bacteria	Actinobacteria	Actinobacteria	Micrococcales	Dermabacteraceae	Brachybacterium
Otu001064	104	4	8	4	17	5	5	17	6	4	3	14	4	4	6	3	0.007556	0.014019	0.007996	0.027919	0.009485	0.009727	0.031373	0.010106	0.007653	0.005174	0.028196	0.007852	0.008097	0.0113	0.005795	Bacteria	Acidobacteria	Holophagae
Otu001065	130	2	6	14	16	13	7	15	9	2	4	5	15	1	15	6	0.003778	0.010514	0.027985	0.026276	0.024661	0.013617	0.027682	0.015158	0.003826	0.006899	0.01007	0.029444	0.002024	0.02825	0.01159	Bacteria	Actinobacteria	Actinobacteria	Micromonosporales	Micromonosporaceae
Otu001066	59	6	6	4	2	7	6	7	4	2	1	2	7	4	0	1	0.011335	0.010514	0.007996	0.003285	0.013279	0.011672	0.012918	0.006737	0.003826	0.001725	0.004028	0.013741	0.008097	0	0.001932	Bacteria	Gemmatimonadetes	Longimicrobia	Longimicrobiales	Longimicrobiaceae
Otu001067	151	20	7	24	7	8	27	17	3	15	2	1	6	0	7	7	0.037782	0.012267	0.047974	0.011496	0.015176	0.052524	0.031373	0.005053	0.028697	0.003449	0.002014	0.011778	0	0.013183	0.013522	Bacteria	Acidobacteria	Solibacteres	Solibacterales	Solibacteraceae	Candidatus_Solibacter
Otu001068	37	2	0	0	0	1	0	1	2	7	1	2	5	13	0	3	0.003778	0	0	0	0.001897	0	0.001845	0.003369	0.013392	0.001725	0.004028	0.009815	0.026314	0	0.005795	Bacteria	Planctomycetes	Planctomycetacia	Planctomycetales	Planctomycetaceae	Pirellula
Otu001069	32	2	2	0	3	5	1	5	0	7	0	2	2	2	1	0	0.003778	0.003505	0	0.004927	0.009485	0.001945	0.009227	0	0.013392	0	0.004028	0.003926	0.004048	0.001883	0	Bacteria	Planctomycetes	Phycisphaerae	Tepidisphaerales	Tepidisphaeraceae
Otu001070	178	12	14	20	11	6	17	4	17	11	14	4	21	9	10	8	0.022669	0.024533	0.039978	0.018065	0.011382	0.033071	0.007382	0.028633	0.021045	0.024146	0.008056	0.041222	0.018218	0.018833	0.015453	Bacteria	Actinobacteria	Thermoleophilia	Gaiellales
Otu001071	121	3	3	3	5	11	2	16	14	3	10	5	11	10	9	16	0.005667	0.005257	0.005997	0.008211	0.020867	0.003891	0.029527	0.02358	0.005739	0.017247	0.01007	0.021592	0.020242	0.01695	0.030907	Bacteria	Proteobacteria	Alphaproteobacteria	Rhizobiales	Rhizobiaceae
Otu001072	112	3	6	5	15	10	5	11	3	4	8	20	6	4	5	7	0.005667	0.010514	0.009995	0.024634	0.01897	0.009727	0.0203	0.005053	0.007653	0.013798	0.04028	0.011778	0.008097	0.009417	0.013522	Bacteria	Proteobacteria	Betaproteobacteria	Burkholderiales	Comamonadaceae	Hydrogenophaga
Otu001073	134	8	2	2	2	8	9	1	11	13	20	4	4	4	5	41	0.015113	0.003505	0.003998	0.003285	0.015176	0.017508	0.001845	0.018527	0.024871	0.034495	0.008056	0.007852	0.008097	0.009417	0.079198	Bacteria	Armatimonadetes	Fimbriimonadia	Fimbriimonadales	Fimbriimonadaceae
Otu001074	165	9	4	19	8	2	13	4	8	0	41	7	13	13	3	21	0.017002	0.00701	0.037979	0.013138	0.003794	0.025289	0.007382	0.013474	0	0.070714	0.014098	0.025518	0.026314	0.00565	0.040565	Bacteria	Actinobacteria	Acidimicrobiia	Acidimicrobiales	OM1_clade
Otu001075	68	7	13	2	3	3	1	3	5	2	5	4	5	2	11	2	0.013224	0.022781	0.003998	0.004927	0.005691	0.001945	0.005536	0.008421	0.003826	0.008624	0.008056	0.009815	0.004048	0.020716	0.003863	Bacteria	Bacteroidetes
Otu001076	17	1	0	0	3	0	5	0	0	1	0	3	1	2	0	1	0.001889	0	0	0.004927	0	0.009727	0	0	0.001913	0	0.006042	0.001963	0.004048	0	0.001932	Bacteria	Bacteroidetes	Flavobacteriia	Flavobacteriales	Flavobacteriaceae	Flavobacterium
Otu001077	162	2	8	13	13	14	6	12	12	6	14	11	10	0	33	8	0.003778	0.014019	0.025986	0.02135	0.026558	0.011672	0.022146	0.020211	0.011479	0.024146	0.022154	0.019629	0	0.062149	0.015453	Bacteria	Proteobacteria	Alphaproteobacteria	Rhodobacterales	Rhodobacteraceae	Rubellimicrobium
Otu001078	119	8	2	2	5	3	10	3	8	17	5	15	6	10	12	13	0.015113	0.003505	0.003998	0.008211	0.005691	0.019453	0.005536	0.013474	0.032523	0.008624	0.03021	0.011778	0.020242	0.0226	0.025112	Bacteria	Proteobacteria	Gammaproteobacteria	Xanthomonadales	Xanthomonadaceae	Pseudoxanthomonas
Otu001079	91	5	5	3	3	12	6	6	3	1	0	3	33	2	6	3	0.009446	0.008762	0.005997	0.004927	0.022764	0.011672	0.011073	0.005053	0.001913	0	0.006042	0.064777	0.004048	0.0113	0.005795	Bacteria	Planctomycetes	Phycisphaerae	Tepidisphaerales	Tepidisphaeraceae
Otu001080	144	6	8	20	7	20	18	5	16	9	3	7	5	1	12	7	0.011335	0.014019	0.039978	0.011496	0.03794	0.035016	0.009227	0.026948	0.017218	0.005174	0.014098	0.009815	0.002024	0.0226	0.013522	Bacteria	Chloroflexi	Chloroflexia	Chloroflexales	Chloroflexaceae	Candidatus_Chloroploca
Otu001081	109	12	9	13	12	3	15	6	6	11	7	2	3	3	6	1	0.022669	0.015771	0.025986	0.019707	0.005691	0.02918	0.011073	0.010106	0.021045	0.012073	0.004028	0.005889	0.006073	0.0113	0.001932	Bacteria	Proteobacteria	Alphaproteobacteria	Rhizobiales	KF-JG30-B3
Otu001082	156	4	11	17	13	11	8	5	14	14	6	5	10	12	9	17	0.007556	0.019276	0.033982	0.02135	0.020867	0.015563	0.009227	0.02358	0.026784	0.010348	0.01007	0.019629	0.02429	0.01695	0.032838	Bacteria	Actinobacteria	Acidimicrobiia	Acidimicrobiales	Acidimicrobiaceae
Otu001083	42	10	7	0	0	3	3	1	6	3	4	0	0	0	3	2	0.018891	0.012267	0	0	0.005691	0.005836	0.001845	0.010106	0.005739	0.006899	0	0	0	0.00565	0.003863	Bacteria	Planctomycetes	Planctomycetacia	Planctomycetales	Planctomycetaceae
Otu001084	87	1	2	4	10	3	5	3	7	8	6	0	7	6	18	7	0.001889	0.003505	0.007996	0.016423	0.005691	0.009727	0.005536	0.01179	0.015305	0.010348	0	0.013741	0.012145	0.0339	0.013522	Bacteria	Proteobacteria	Betaproteobacteria	Burkholderiales	Comamonadaceae	Acidovorax
Otu001085	135	12	9	14	7	9	7	16	16	4	7	6	3	5	6	14	0.022669	0.015771	0.027985	0.011496	0.017073	0.013617	0.029527	0.026948	0.007653	0.012073	0.012084	0.005889	0.010121	0.0113	0.027043	Bacteria	Gemmatimonadetes	Gemmatimonadetes	Gemmatimonadales	Gemmatimonadaceae
Otu001086	141	8	11	6	19	5	15	6	3	4	13	9	4	15	13	10	0.015113	0.019276	0.011994	0.031203	0.009485	0.02918	0.011073	0.005053	0.007653	0.022422	0.018126	0.007852	0.030363	0.024483	0.019317	Bacteria	Proteobacteria	Betaproteobacteria	Nitrosomonadales	Nitrosomonadaceae	Nitrosomonas	Nitrosomonas_nitrosa
Otu001087	133	5	16	7	9	5	10	10	7	7	17	6	6	10	10	8	0.009446	0.028038	0.013992	0.014781	0.009485	0.019453	0.018455	0.01179	0.013392	0.02932	0.012084	0.011778	0.020242	0.018833	0.015453	Bacteria	Proteobacteria	Alphaproteobacteria	Rhodospirillales	Rhodospirillaceae
Otu001088	94	6	4	9	2	6	16	9	6	5	7	5	2	8	3	6	0.011335	0.00701	0.01799	0.003285	0.011382	0.031125	0.016609	0.010106	0.009566	0.012073	0.01007	0.003926	0.016193	0.00565	0.01159	Bacteria	Acidobacteria
Otu001089	151	6	22	7	9	11	14	11	11	5	6	19	15	2	7	6	0.011335	0.038553	0.013992	0.014781	0.020867	0.027235	0.0203	0.018527	0.009566	0.010348	0.038266	0.029444	0.004048	0.013183	0.01159	Bacteria	Saccharibacteria
Otu001090	124	6	6	11	0	10	5	1	13	8	18	1	10	16	4	15	0.011335	0.010514	0.021988	0	0.01897	0.009727	0.001845	0.021895	0.015305	0.031045	0.002014	0.019629	0.032387	0.007533	0.028975	Bacteria	Planctomycetes	Planctomycetacia	Planctomycetales	Planctomycetaceae
Otu001091	104	1	6	7	3	6	9	10	6	3	4	12	17	0	8	12	0.001889	0.010514	0.013992	0.004927	0.011382	0.017508	0.018455	0.010106	0.005739	0.006899	0.024168	0.03337	0	0.015066	0.02318	Bacteria	Proteobacteria	Gammaproteobacteria	Xanthomonadales	Xanthomonadaceae
Otu001092	137	27	10	10	7	10	7	2	6	6	11	1	24	6	4	6	0.051006	0.017524	0.019989	0.011496	0.01897	0.013617	0.003691	0.010106	0.011479	0.018972	0.002014	0.047111	0.012145	0.007533	0.01159	Bacteria	Bacteroidetes	Sphingobacteriia	Sphingobacteriales	Sphingobacteriaceae	Solitalea	Solitalea_canadensis
Otu001093	119	8	9	8	14	18	17	14	12	6	3	2	3	1	2	2	0.015113	0.015771	0.015991	0.022992	0.034146	0.033071	0.025836	0.020211	0.011479	0.005174	0.004028	0.005889	0.002024	0.003767	0.003863	Bacteria	Proteobacteria	Alphaproteobacteria	Rhodospirillales	Rhodospirillaceae
Otu001094	158	8	11	13	21	5	6	6	19	5	12	8	8	14	15	7	0.015113	0.019276	0.025986	0.034488	0.009485	0.011672	0.011073	0.032001	0.009566	0.020697	0.016112	0.015704	0.028338	0.02825	0.013522	Bacteria
Otu001095	193	11	10	24	25	10	10	14	17	12	13	14	13	5	6	9	0.02078	0.017524	0.047974	0.041057	0.01897	0.019453	0.025836	0.028633	0.022958	0.022422	0.028196	0.025518	0.010121	0.0113	0.017385	Bacteria	Actinobacteria	Thermoleophilia	Gaiellales
Otu001096	130	21	6	7	10	18	10	17	3	8	1	11	1	3	8	6	0.039671	0.010514	0.013992	0.016423	0.034146	0.019453	0.031373	0.005053	0.015305	0.001725	0.022154	0.001963	0.006073	0.015066	0.01159	Bacteria	Proteobacteria	Alphaproteobacteria	Rhodospirillales	KCM-B-15
Otu001097	182	15	16	18	9	10	17	8	15	7	12	8	17	1	13	16	0.028337	0.028038	0.035981	0.014781	0.01897	0.033071	0.014764	0.025264	0.013392	0.020697	0.016112	0.03337	0.002024	0.024483	0.030907	Bacteria	Planctomycetes	Phycisphaerae	Phycisphaerales	Phycisphaeraceae	AKYG587
Otu001098	156	12	7	8	10	9	9	9	11	6	18	8	11	13	13	12	0.022669	0.012267	0.015991	0.016423	0.017073	0.017508	0.016609	0.018527	0.011479	0.031045	0.016112	0.021592	0.026314	0.024483	0.02318	Bacteria	Proteobacteria	Alphaproteobacteria	Rhodospirillales
Otu001099	77	3	7	2	10	7	7	5	3	4	3	4	1	8	6	7	0.005667	0.012267	0.003998	0.016423	0.013279	0.013617	0.009227	0.005053	0.007653	0.005174	0.008056	0.001963	0.016193	0.0113	0.013522	Bacteria	Proteobacteria	Alphaproteobacteria	Caulobacterales	Caulobacteraceae	Caulobacter
Otu001100	123	4	8	8	9	13	7	9	13	12	3	5	8	7	9	8	0.007556	0.014019	0.015991	0.014781	0.024661	0.013617	0.016609	0.021895	0.022958	0.005174	0.01007	0.015704	0.014169	0.01695	0.015453	Bacteria	Acidobacteria	Solibacteres	Solibacterales	Solibacteraceae	Bryobacter
Otu001101	79	3	5	4	1	20	5	8	5	0	7	6	3	5	5	2	0.005667	0.008762	0.007996	0.001642	0.03794	0.009727	0.014764	0.008421	0	0.012073	0.012084	0.005889	0.010121	0.009417	0.003863	Bacteria	Proteobacteria	Betaproteobacteria	Nitrosomonadales	Nitrosomonadaceae
Otu001102	179	13	10	13	12	7	22	9	14	8	14	7	20	6	13	11	0.024558	0.017524	0.025986	0.019707	0.013279	0.042797	0.016609	0.02358	0.015305	0.024146	0.014098	0.039259	0.012145	0.024483	0.021248	Bacteria	Proteobacteria	Deltaproteobacteria	NB1-j
Otu001103	110	6	0	7	3	9	9	4	6	9	8	6	8	21	8	6	0.011335	0	0.013992	0.004927	0.017073	0.017508	0.007382	0.010106	0.017218	0.013798	0.012084	0.015704	0.042508	0.015066	0.01159	Bacteria	Planctomycetes	Planctomycetacia	Planctomycetales	Planctomycetaceae
Otu001104	148	4	2	7	10	21	8	5	14	15	13	14	5	11	13	6	0.007556	0.003505	0.013992	0.016423	0.039837	0.015563	0.009227	0.02358	0.028697	0.022422	0.028196	0.009815	0.022266	0.024483	0.01159	Bacteria	Proteobacteria	Gammaproteobacteria	Legionellales	Coxiellaceae	Aquicella
Otu001105	33	1	0	1	2	7	3	4	3	5	0	2	1	0	0	4	0.001889	0	0.001999	0.003285	0.013279	0.005836	0.007382	0.005053	0.009566	0	0.004028	0.001963	0	0	0.007727	Bacteria	Acidobacteria	Blastocatellia	Blastocatellales	Blastocatellaceae	Blastocatella
Otu001106	120	5	11	7	14	6	12	9	12	15	1	6	13	2	3	4	0.009446	0.019276	0.013992	0.022992	0.011382	0.023344	0.016609	0.020211	0.028697	0.001725	0.012084	0.025518	0.004048	0.00565	0.007727	Bacteria	Proteobacteria	Deltaproteobacteria	Myxococcales	Polyangiaceae
Otu001107	154	5	12	8	15	21	19	21	8	9	6	7	8	4	1	10	0.009446	0.021029	0.015991	0.024634	0.039837	0.036961	0.038755	0.013474	0.017218	0.010348	0.014098	0.015704	0.008097	0.001883	0.019317	Bacteria	Proteobacteria	Deltaproteobacteria	Myxococcales	Nannocystaceae	Nannocystis
Otu001108	107	4	0	3	23	4	5	15	13	10	3	6	10	0	5	6	0.007556	0	0.005997	0.037772	0.007588	0.009727	0.027682	0.021895	0.019131	0.005174	0.012084	0.019629	0	0.009417	0.01159	Bacteria	Bacteroidetes	Cytophagia	Cytophagales	Cyclobacteriaceae	Algoriphagus
Otu001109	26	1	1	0	3	0	0	0	3	2	3	6	4	3	0	0	0.001889	0.001752	0	0.004927	0	0	0	0.005053	0.003826	0.005174	0.012084	0.007852	0.006073	0	0	Bacteria	Gemmatimonadetes	Gemmatimonadetes	Gemmatimonadales	Gemmatimonadaceae
Otu001110	34	5	6	0	3	1	0	3	1	3	2	3	0	4	1	2	0.009446	0.010514	0	0.004927	0.001897	0	0.005536	0.001684	0.005739	0.003449	0.006042	0	0.008097	0.001883	0.003863	Bacteria	Planctomycetes	Planctomycetacia	Planctomycetales	Planctomycetaceae	Pir4_lineage
Otu001111	142	28	8	7	8	3	22	8	4	9	9	9	9	4	8	6	0.052895	0.014019	0.013992	0.013138	0.005691	0.042797	0.014764	0.006737	0.017218	0.015523	0.018126	0.017666	0.008097	0.015066	0.01159	Bacteria	Proteobacteria	Betaproteobacteria	SC-I-84
Otu001112	28	2	4	0	2	3	1	1	1	5	0	3	3	0	3	0	0.003778	0.00701	0	0.003285	0.005691	0.001945	0.001845	0.001684	0.009566	0	0.006042	0.005889	0	0.00565	0	Bacteria	Planctomycetes	Phycisphaerae	Phycisphaerales	Phycisphaeraceae	SM1A02
Otu001113	109	7	5	7	10	10	12	5	8	2	7	3	5	9	9	10	0.013224	0.008762	0.013992	0.016423	0.01897	0.023344	0.009227	0.013474	0.003826	0.012073	0.006042	0.009815	0.018218	0.01695	0.019317	Bacteria	Proteobacteria	Gammaproteobacteria	Xanthomonadales
Otu001114	162	7	8	18	22	3	12	15	18	5	10	4	12	8	15	5	0.013224	0.014019	0.035981	0.03613	0.005691	0.023344	0.027682	0.030317	0.009566	0.017247	0.008056	0.023555	0.016193	0.02825	0.009658	Bacteria	Chloroflexi	Thermomicrobia	JG30-KF-CM45
Otu001115	92	4	13	1	13	1	6	3	11	7	8	2	7	5	3	8	0.007556	0.022781	0.001999	0.02135	0.001897	0.011672	0.005536	0.018527	0.013392	0.013798	0.004028	0.013741	0.010121	0.00565	0.015453	Bacteria	Gemmatimonadetes	AKAU4049
Otu001116	72	7	8	5	13	3	6	2	4	0	3	5	0	5	9	2	0.013224	0.014019	0.009995	0.02135	0.005691	0.011672	0.003691	0.006737	0	0.005174	0.01007	0	0.010121	0.01695	0.003863	Bacteria	Planctomycetes	OM190
Otu001117	122	11	13	5	13	10	15	4	2	2	4	10	7	3	11	12	0.02078	0.022781	0.009995	0.02135	0.01897	0.02918	0.007382	0.003369	0.003826	0.006899	0.02014	0.013741	0.006073	0.020716	0.02318	Bacteria	Bacteroidetes	Cytophagia	Cytophagales	Cytophagaceae	Pontibacter
Otu001118	157	8	16	22	9	4	6	8	12	8	13	6	15	10	7	13	0.015113	0.028038	0.043976	0.014781	0.007588	0.011672	0.014764	0.020211	0.015305	0.022422	0.012084	0.029444	0.020242	0.013183	0.025112	Bacteria	Actinobacteria	Acidimicrobiia	Acidimicrobiales
Otu001119	155	17	6	8	18	15	13	14	8	9	8	4	11	5	7	12	0.032115	0.010514	0.015991	0.029561	0.028455	0.025289	0.025836	0.013474	0.017218	0.013798	0.008056	0.021592	0.010121	0.013183	0.02318	Bacteria	Gemmatimonadetes	Gemmatimonadetes	Gemmatimonadales	Gemmatimonadaceae
Otu001120	130	11	12	12	17	16	18	13	6	2	1	8	2	2	6	4	0.02078	0.021029	0.023987	0.027919	0.030352	0.035016	0.023991	0.010106	0.003826	0.001725	0.016112	0.003926	0.004048	0.0113	0.007727	Bacteria	Proteobacteria	Deltaproteobacteria	Myxococcales	Haliangiaceae	Haliangium
Otu001121	90	6	10	6	6	6	8	5	7	0	7	2	13	5	4	5	0.011335	0.017524	0.011994	0.009854	0.011382	0.015563	0.009227	0.01179	0	0.012073	0.004028	0.025518	0.010121	0.007533	0.009658	Bacteria	Acidobacteria
Otu001122	150	13	15	3	10	11	9	23	17	6	8	3	5	5	3	19	0.024558	0.026286	0.005997	0.016423	0.020867	0.017508	0.042446	0.028633	0.011479	0.013798	0.006042	0.009815	0.010121	0.00565	0.036702	Bacteria	Proteobacteria	Deltaproteobacteria	Myxococcales	P3OB-42
Otu001123	64	5	3	5	13	3	1	7	2	5	8	0	1	9	1	1	0.009446	0.005257	0.009995	0.02135	0.005691	0.001945	0.012918	0.003369	0.009566	0.013798	0	0.001963	0.018218	0.001883	0.001932	Bacteria	Deinococcus-Thermus	Deinococci	Deinococcales	Trueperaceae	Truepera
Otu001124	96	7	3	9	7	8	0	1	8	4	16	6	6	10	2	9	0.013224	0.005257	0.01799	0.011496	0.015176	0	0.001845	0.013474	0.007653	0.027596	0.012084	0.011778	0.020242	0.003767	0.017385	Bacteria	Gemmatimonadetes	AKAU4049
Otu001125	144	19	9	8	15	3	15	9	8	8	6	4	14	2	12	12	0.035893	0.015771	0.015991	0.024634	0.005691	0.02918	0.016609	0.013474	0.015305	0.010348	0.008056	0.027481	0.004048	0.0226	0.02318	Bacteria	Proteobacteria	Deltaproteobacteria	Myxococcales	Haliangiaceae	Haliangium
Otu001126	198	3	30	14	3	20	8	5	10	0	28	28	9	16	9	15	0.005667	0.052572	0.027985	0.004927	0.03794	0.015563	0.009227	0.016843	0	0.048293	0.056391	0.017666	0.032387	0.01695	0.028975	Bacteria	Acidobacteria	Holophagae
Otu001127	101	16	5	11	11	4	14	7	7	4	6	0	5	5	3	3	0.030226	0.008762	0.021988	0.018065	0.007588	0.027235	0.012918	0.01179	0.007653	0.010348	0	0.009815	0.010121	0.00565	0.005795	Bacteria	Acidobacteria
Otu001128	136	8	12	11	17	7	9	13	13	5	7	8	1	3	18	4	0.015113	0.021029	0.021988	0.027919	0.013279	0.017508	0.023991	0.021895	0.009566	0.012073	0.016112	0.001963	0.006073	0.0339	0.007727	Bacteria	Acidobacteria	Solibacteres	Solibacterales	Solibacteraceae	Bryobacter
Otu001129	166	11	9	15	12	4	18	12	12	12	7	11	17	8	14	4	0.02078	0.015771	0.029984	0.019707	0.007588	0.035016	0.022146	0.020211	0.022958	0.012073	0.022154	0.03337	0.016193	0.026366	0.007727	Bacteria	Actinobacteria	Thermoleophilia	Gaiellales
Otu001130	132	12	7	16	7	14	13	6	11	8	3	14	10	3	1	7	0.022669	0.012267	0.031983	0.011496	0.026558	0.025289	0.011073	0.018527	0.015305	0.005174	0.028196	0.019629	0.006073	0.001883	0.013522	Bacteria	Bacteroidetes	Cytophagia	Cytophagales	Cytophagaceae	Adhaeribacter
Otu001131	164	8	14	29	12	12	16	22	27	7	4	2	4	2	4	1	0.015113	0.024533	0.057969	0.019707	0.022764	0.031125	0.0406	0.045475	0.013392	0.006899	0.004028	0.007852	0.004048	0.007533	0.001932	Bacteria	Proteobacteria	Deltaproteobacteria	Myxococcales	BIrii41
Otu001132	86	6	6	1	6	7	3	1	5	10	17	2	4	5	11	2	0.011335	0.010514	0.001999	0.009854	0.013279	0.005836	0.001845	0.008421	0.019131	0.02932	0.004028	0.007852	0.010121	0.020716	0.003863	Bacteria	Planctomycetes	Planctomycetacia	Planctomycetales	Planctomycetaceae	Planctomyces
Otu001133	105	2	12	1	12	3	4	19	7	4	9	5	5	13	3	6	0.003778	0.021029	0.001999	0.019707	0.005691	0.007781	0.035064	0.01179	0.007653	0.015523	0.01007	0.009815	0.026314	0.00565	0.01159	Bacteria	Proteobacteria	Gammaproteobacteria	Xanthomonadales
Otu001134	144	13	9	13	19	5	7	6	13	11	4	10	9	10	12	3	0.024558	0.015771	0.025986	0.031203	0.009485	0.013617	0.011073	0.021895	0.021045	0.006899	0.02014	0.017666	0.020242	0.0226	0.005795	Bacteria	Chloroflexi	Thermomicrobia	JG30-KF-CM45
Otu001135	137	9	14	4	18	8	6	14	7	15	10	4	3	11	9	5	0.017002	0.024533	0.007996	0.029561	0.015176	0.011672	0.025836	0.01179	0.028697	0.017247	0.008056	0.005889	0.022266	0.01695	0.009658	Bacteria	Acidobacteria	Holophagae
Otu001136	82	3	0	0	0	5	2	0	9	3	10	4	4	15	3	24	0.005667	0	0	0	0.009485	0.003891	0	0.015158	0.005739	0.017247	0.008056	0.007852	0.030363	0.00565	0.04636	Bacteria	Verrucomicrobia	Verrucomicrobiae	Verrucomicrobiales	Verrucomicrobiaceae
Otu001137	179	15	7	9	11	14	8	18	11	21	14	13	10	14	9	5	0.028337	0.012267	0.01799	0.018065	0.026558	0.015563	0.033218	0.018527	0.040176	0.024146	0.026182	0.019629	0.028338	0.01695	0.009658	Bacteria	Chloroflexi	S085
Otu001138	114	2	2	3	84	6	2	4	3	2	2	1	2	0	1	0	0.003778	0.003505	0.005997	0.137951	0.011382	0.003891	0.007382	0.005053	0.003826	0.003449	0.002014	0.003926	0	0.001883	0	Bacteria	Proteobacteria	Deltaproteobacteria	Myxococcales	BIrii41
Otu001139	115	5	10	6	13	24	9	16	11	3	6	4	2	0	6	0	0.009446	0.017524	0.011994	0.02135	0.045528	0.017508	0.029527	0.018527	0.005739	0.010348	0.008056	0.003926	0	0.0113	0	Bacteria	Proteobacteria	Gammaproteobacteria	Pseudomonadales	Pseudomonadaceae	Pseudomonas
Otu001140	178	12	11	14	15	9	5	13	21	7	23	10	7	12	10	9	0.022669	0.019276	0.027985	0.024634	0.017073	0.009727	0.023991	0.03537	0.013392	0.039669	0.02014	0.013741	0.02429	0.018833	0.017385	Bacteria	Chloroflexi	Ardenticatenia
Otu001141	126	9	5	3	11	10	11	8	2	6	12	6	19	8	7	9	0.017002	0.008762	0.005997	0.018065	0.01897	0.021399	0.014764	0.003369	0.011479	0.020697	0.012084	0.037296	0.016193	0.013183	0.017385	Bacteria	Bacteroidetes	Sphingobacteriia	Sphingobacteriales	Chitinophagaceae
Otu001142	188	12	0	3	1	21	10	8	23	6	15	5	18	41	21	4	0.022669	0	0.005997	0.001642	0.039837	0.019453	0.014764	0.038738	0.011479	0.025871	0.01007	0.035333	0.082991	0.03955	0.007727	Bacteria	Parcubacteria	Candidatus_Moranbacteria
Otu001143	90	9	3	5	10	3	4	15	6	7	8	9	2	2	5	2	0.017002	0.005257	0.009995	0.016423	0.005691	0.007781	0.027682	0.010106	0.013392	0.013798	0.018126	0.003926	0.004048	0.009417	0.003863	Bacteria	Acidobacteria
Otu001144	89	4	4	1	2	6	5	13	9	3	7	6	2	4	8	15	0.007556	0.00701	0.001999	0.003285	0.011382	0.009727	0.023991	0.015158	0.005739	0.012073	0.012084	0.003926	0.008097	0.015066	0.028975	Bacteria	Acidobacteria	Solibacteres	Solibacterales	Solibacteraceae
Otu001145	130	17	3	9	7	7	14	2	0	11	6	2	6	16	5	25	0.032115	0.005257	0.01799	0.011496	0.013279	0.027235	0.003691	0	0.021045	0.010348	0.004028	0.011778	0.032387	0.009417	0.048291	Bacteria	Planctomycetes	Planctomycetacia	Planctomycetales	Planctomycetaceae	Pirellula
Otu001146	167	10	3	18	23	10	12	10	18	6	7	12	15	3	11	9	0.018891	0.005257	0.035981	0.037772	0.01897	0.023344	0.018455	0.030317	0.011479	0.012073	0.024168	0.029444	0.006073	0.020716	0.017385	Bacteria	Actinobacteria	Thermoleophilia	Gaiellales
Otu001147	82	8	6	9	1	4	2	0	7	6	5	0	9	13	5	7	0.015113	0.010514	0.01799	0.001642	0.007588	0.003891	0	0.01179	0.011479	0.008624	0	0.017666	0.026314	0.009417	0.013522	Bacteria	Planctomycetes	Planctomycetacia	Planctomycetales	Planctomycetaceae
Otu001148	24	4	0	0	0	3	1	0	2	0	1	1	6	0	6	0	0.007556	0	0	0	0.005691	0.001945	0	0.003369	0	0.001725	0.002014	0.011778	0	0.0113	0	Bacteria	Planctomycetes	Planctomycetacia	Planctomycetales	Planctomycetaceae	Rhodopirellula
Otu001149	12	0	0	1	0	0	0	0	0	0	4	3	4	0	0	0	0	0	0.001999	0	0	0	0	0	0	0.006899	0.006042	0.007852	0	0	0	Bacteria	Actinobacteria	Acidimicrobiia	Acidimicrobiales
Otu001150	51	1	1	1	1	1	2	0	2	8	2	1	2	7	17	5	0.001889	0.001752	0.001999	0.001642	0.001897	0.003891	0	0.003369	0.015305	0.003449	0.002014	0.003926	0.014169	0.032016	0.009658	Bacteria	Planctomycetes	Planctomycetacia	Planctomycetales	Planctomycetaceae
Otu001151	61	4	9	0	5	5	2	0	3	10	5	6	4	3	3	2	0.007556	0.015771	0	0.008211	0.009485	0.003891	0	0.005053	0.019131	0.008624	0.012084	0.007852	0.006073	0.00565	0.003863	Bacteria	Acidobacteria
Otu001152	57	2	1	8	2	1	5	0	11	2	5	2	3	3	5	7	0.003778	0.001752	0.015991	0.003285	0.001897	0.009727	0	0.018527	0.003826	0.008624	0.004028	0.005889	0.006073	0.009417	0.013522	Bacteria	Verrucomicrobia	Verrucomicrobiae	Verrucomicrobiales	Verrucomicrobiaceae	Luteolibacter
Otu001153	176	7	18	14	11	17	14	13	6	3	17	14	9	8	13	12	0.013224	0.031543	0.027985	0.018065	0.032249	0.027235	0.023991	0.010106	0.005739	0.02932	0.028196	0.017666	0.016193	0.024483	0.02318	Bacteria	Actinobacteria	Thermoleophilia	Gaiellales
Otu001154	147	21	5	13	15	3	14	6	7	9	12	6	6	7	0	23	0.039671	0.008762	0.025986	0.024634	0.005691	0.027235	0.011073	0.01179	0.017218	0.020697	0.012084	0.011778	0.014169	0	0.044428	Bacteria	Proteobacteria	Deltaproteobacteria	NB1-j
Otu001155	146	7	10	11	16	18	7	13	15	9	2	9	13	5	7	4	0.013224	0.017524	0.021988	0.026276	0.034146	0.013617	0.023991	0.025264	0.017218	0.003449	0.018126	0.025518	0.010121	0.013183	0.007727	Bacteria	Chloroflexi	JG30-KF-CM66
Otu001156	135	12	11	13	12	12	11	10	12	5	6	9	3	9	6	4	0.022669	0.019276	0.025986	0.019707	0.022764	0.021399	0.018455	0.020211	0.009566	0.010348	0.018126	0.005889	0.018218	0.0113	0.007727	Bacteria	Proteobacteria	Deltaproteobacteria	Myxococcales	BIrii41
Otu001157	106	5	1	7	14	8	9	8	5	8	2	7	10	5	7	10	0.009446	0.001752	0.013992	0.022992	0.015176	0.017508	0.014764	0.008421	0.015305	0.003449	0.014098	0.019629	0.010121	0.013183	0.019317	Bacteria	Actinobacteria	Actinobacteria	Pseudonocardiales	Pseudonocardiaceae	Pseudonocardia
Otu001158	152	6	6	10	18	9	13	13	19	5	6	8	14	4	9	12	0.011335	0.010514	0.019989	0.029561	0.017073	0.025289	0.023991	0.032001	0.009566	0.010348	0.016112	0.027481	0.008097	0.01695	0.02318	Bacteria	Proteobacteria	Alphaproteobacteria	Rhizobiales	Methylobacteriaceae	Microvirga
Otu001159	44	0	4	1	7	4	0	0	5	0	7	3	4	6	0	3	0	0.00701	0.001999	0.011496	0.007588	0	0	0.008421	0	0.012073	0.006042	0.007852	0.012145	0	0.005795	Bacteria	Bacteroidetes	Flavobacteriia	Flavobacteriales	Flavobacteriaceae	Vitellibacter
Otu001160	143	11	12	1	5	10	6	13	10	3	16	10	11	15	9	11	0.02078	0.021029	0.001999	0.008211	0.01897	0.011672	0.023991	0.016843	0.005739	0.027596	0.02014	0.021592	0.030363	0.01695	0.021248	Bacteria	Proteobacteria	Gammaproteobacteria	Xanthomonadales	Xanthomonadaceae	Lysobacter
Otu001161	35	4	4	1	2	2	4	1	2	1	3	5	1	2	2	1	0.007556	0.00701	0.001999	0.003285	0.003794	0.007781	0.001845	0.003369	0.001913	0.005174	0.01007	0.001963	0.004048	0.003767	0.001932	Bacteria	BRC1
Otu001162	178	15	14	10	16	11	9	14	12	5	11	17	13	12	6	13	0.028337	0.024533	0.019989	0.026276	0.020867	0.017508	0.025836	0.020211	0.009566	0.018972	0.034238	0.025518	0.02429	0.0113	0.025112	Bacteria	Actinobacteria	Thermoleophilia	Gaiellales
Otu001163	72	4	5	6	9	3	8	5	3	5	2	6	3	5	4	4	0.007556	0.008762	0.011994	0.014781	0.005691	0.015563	0.009227	0.005053	0.009566	0.003449	0.012084	0.005889	0.010121	0.007533	0.007727	Bacteria	Acidobacteria
Otu001164	160	6	6	17	17	8	5	8	15	10	9	12	12	10	19	6	0.011335	0.010514	0.033982	0.027919	0.015176	0.009727	0.014764	0.025264	0.019131	0.015523	0.024168	0.023555	0.020242	0.035783	0.01159	Bacteria	Actinobacteria	Actinobacteria	Streptomycetales	Streptomycetaceae	Streptomyces
Otu001165	108	2	4	2	8	9	8	6	3	4	12	5	8	10	9	18	0.003778	0.00701	0.003998	0.013138	0.017073	0.015563	0.011073	0.005053	0.007653	0.020697	0.01007	0.015704	0.020242	0.01695	0.03477	Bacteria	Proteobacteria	Betaproteobacteria	SC-I-84
Otu001166	154	7	5	8	6	8	5	5	12	5	5	21	20	19	14	14	0.013224	0.008762	0.015991	0.009854	0.015176	0.009727	0.009227	0.020211	0.009566	0.008624	0.042294	0.039259	0.038459	0.026366	0.027043	Bacteria	Firmicutes	Clostridia	Clostridiales	Clostridiaceae_1	Clostridium_sensu_stricto_1
Otu001167	173	9	9	10	7	6	3	22	8	9	20	27	2	8	19	14	0.017002	0.015771	0.019989	0.011496	0.011382	0.005836	0.0406	0.013474	0.017218	0.034495	0.054377	0.003926	0.016193	0.035783	0.027043	Bacteria	Acidobacteria	Holophagae
Otu001168	46	1	3	4	3	3	1	3	6	1	3	5	7	3	2	1	0.001889	0.005257	0.007996	0.004927	0.005691	0.001945	0.005536	0.010106	0.001913	0.005174	0.01007	0.013741	0.006073	0.003767	0.001932	Bacteria	Gemmatimonadetes	Gemmatimonadetes	Gemmatimonadales	Gemmatimonadaceae
Otu001169	142	8	21	7	11	19	7	11	1	6	2	13	15	8	8	5	0.015113	0.0368	0.013992	0.018065	0.036043	0.013617	0.0203	0.001684	0.011479	0.003449	0.026182	0.029444	0.016193	0.015066	0.009658	Bacteria	Planctomycetes	Phycisphaerae	Phycisphaerales	Phycisphaeraceae	SM1A02
Otu001170	155	6	5	7	3	10	10	7	13	24	23	8	17	6	1	15	0.011335	0.008762	0.013992	0.004927	0.01897	0.019453	0.012918	0.021895	0.045915	0.039669	0.016112	0.03337	0.012145	0.001883	0.028975	Bacteria	Proteobacteria	Betaproteobacteria	Burkholderiales	Comamonadaceae
Otu001171	54	3	2	2	5	0	1	0	4	4	3	3	18	4	3	2	0.005667	0.003505	0.003998	0.008211	0	0.001945	0	0.006737	0.007653	0.005174	0.006042	0.035333	0.008097	0.00565	0.003863	Bacteria	Proteobacteria	Gammaproteobacteria	Xanthomonadales	Xanthomonadaceae	Lysobacter
Otu001172	143	6	9	13	19	6	8	14	16	6	3	4	14	3	10	12	0.011335	0.015771	0.025986	0.031203	0.011382	0.015563	0.025836	0.026948	0.011479	0.005174	0.008056	0.027481	0.006073	0.018833	0.02318	Bacteria	Actinobacteria	Actinobacteria	Corynebacteriales	Mycobacteriaceae	Mycobacterium
Otu001173	32	1	9	1	0	3	2	1	0	4	0	3	4	1	3	0	0.001889	0.015771	0.001999	0	0.005691	0.003891	0.001845	0	0.007653	0	0.006042	0.007852	0.002024	0.00565	0	Bacteria	Planctomycetes	OM190
Otu001174	106	6	1	6	1	0	3	0	1	12	20	0	15	14	2	25	0.011335	0.001752	0.011994	0.001642	0	0.005836	0	0.001684	0.022958	0.034495	0	0.029444	0.028338	0.003767	0.048291	Bacteria	Planctomycetes	Planctomycetacia	Planctomycetales	Planctomycetaceae	Pirellula
Otu001175	159	17	18	11	12	7	4	5	19	6	24	2	11	5	5	13	0.032115	0.031543	0.021988	0.019707	0.013279	0.007781	0.009227	0.032001	0.011479	0.041394	0.004028	0.021592	0.010121	0.009417	0.025112	Bacteria	Nitrospirae	Nitrospira	Nitrospirales	0319-6A21
Otu001176	158	8	2	2	2	1	1	1	8	7	7	5	21	2	23	68	0.015113	0.003505	0.003998	0.003285	0.001897	0.001945	0.001845	0.013474	0.013392	0.012073	0.01007	0.041222	0.004048	0.043316	0.131353	Bacteria	Planctomycetes	Phycisphaerae	CCM11a
Otu001177	139	20	11	23	5	10	11	8	15	8	8	2	8	4	1	5	0.037782	0.019276	0.045975	0.008211	0.01897	0.021399	0.014764	0.025264	0.015305	0.013798	0.004028	0.015704	0.008097	0.001883	0.009658	Bacteria	Planctomycetes	Phycisphaerae	Phycisphaerales	Phycisphaeraceae	SM1A02
Otu001178	96	3	8	3	9	7	3	5	3	10	11	4	1	13	7	9	0.005667	0.014019	0.005997	0.014781	0.013279	0.005836	0.009227	0.005053	0.019131	0.018972	0.008056	0.001963	0.026314	0.013183	0.017385	Bacteria	Planctomycetes	Phycisphaerae	Phycisphaerales	Phycisphaeraceae	SM1A02
Otu001179	143	6	12	6	7	9	4	11	11	4	16	17	10	11	12	7	0.011335	0.021029	0.011994	0.011496	0.017073	0.007781	0.0203	0.018527	0.007653	0.027596	0.034238	0.019629	0.022266	0.0226	0.013522	Bacteria	Proteobacteria	Gammaproteobacteria	Xanthomonadales	Xanthomonadaceae	Lysobacter
Otu001180	101	2	5	3	12	10	6	4	8	8	3	7	7	6	13	7	0.003778	0.008762	0.005997	0.019707	0.01897	0.011672	0.007382	0.013474	0.015305	0.005174	0.014098	0.013741	0.012145	0.024483	0.013522	Bacteria	Chloroflexi	Caldilineae	Caldilineales	Caldilineaceae
Otu001181	134	6	3	4	6	5	12	3	19	7	7	9	11	15	15	12	0.011335	0.005257	0.007996	0.009854	0.009485	0.023344	0.005536	0.032001	0.013392	0.012073	0.018126	0.021592	0.030363	0.02825	0.02318	Bacteria	Proteobacteria	Alphaproteobacteria	Rhizobiales	Hyphomicrobiaceae	Hyphomicrobium
Otu001182	100	9	19	7	8	14	3	11	2	5	7	3	6	0	2	4	0.017002	0.033295	0.013992	0.013138	0.026558	0.005836	0.0203	0.003369	0.009566	0.012073	0.006042	0.011778	0	0.003767	0.007727	Bacteria	Proteobacteria	Deltaproteobacteria	Myxococcales
Otu001183	97	0	2	5	3	3	6	4	3	20	6	2	11	9	8	15	0	0.003505	0.009995	0.004927	0.005691	0.011672	0.007382	0.005053	0.038263	0.010348	0.004028	0.021592	0.018218	0.015066	0.028975	Bacteria	Verrucomicrobia	Opitutae	Opitutales	Opitutaceae	Opitutus
Otu001184	122	5	3	5	29	7	7	4	10	3	6	3	6	13	8	13	0.009446	0.005257	0.009995	0.047626	0.013279	0.013617	0.007382	0.016843	0.005739	0.010348	0.006042	0.011778	0.026314	0.015066	0.025112	Bacteria	Proteobacteria	Alphaproteobacteria	Rhodospirillales	Rhodospirillaceae	Skermanella
Otu001185	135	20	4	0	4	9	9	4	8	12	2	3	45	3	2	10	0.037782	0.00701	0	0.006569	0.017073	0.017508	0.007382	0.013474	0.022958	0.003449	0.006042	0.088332	0.006073	0.003767	0.019317	Bacteria	Gemmatimonadetes	Gemmatimonadetes	Gemmatimonadales	Gemmatimonadaceae
Otu001186	134	8	2	8	34	4	6	10	8	5	22	5	10	6	4	2	0.015113	0.003505	0.015991	0.055837	0.007588	0.011672	0.018455	0.013474	0.009566	0.037944	0.01007	0.019629	0.012145	0.007533	0.003863	Bacteria	Actinobacteria	Actinobacteria	Streptosporangiales	Thermomonosporaceae
Otu001187	150	7	3	11	15	6	15	11	14	3	5	14	15	7	18	6	0.013224	0.005257	0.021988	0.024634	0.011382	0.02918	0.0203	0.02358	0.005739	0.008624	0.028196	0.029444	0.014169	0.0339	0.01159	Bacteria	Proteobacteria	Deltaproteobacteria	NB1-j
Otu001188	131	6	13	9	11	7	3	10	16	7	9	10	11	4	5	10	0.011335	0.022781	0.01799	0.018065	0.013279	0.005836	0.018455	0.026948	0.013392	0.015523	0.02014	0.021592	0.008097	0.009417	0.019317	Bacteria	Actinobacteria	Acidimicrobiia	Acidimicrobiales
Otu001189	82	6	3	5	11	5	8	13	1	4	5	5	12	1	1	2	0.011335	0.005257	0.009995	0.018065	0.009485	0.015563	0.023991	0.001684	0.007653	0.008624	0.01007	0.023555	0.002024	0.001883	0.003863	Bacteria	Actinobacteria	Thermoleophilia	Solirubrobacterales
Otu001190	107	4	12	2	6	12	14	4	11	9	1	3	16	5	3	5	0.007556	0.021029	0.003998	0.009854	0.022764	0.027235	0.007382	0.018527	0.017218	0.001725	0.006042	0.031407	0.010121	0.00565	0.009658	Bacteria	Planctomycetes	Phycisphaerae	Phycisphaerales	Phycisphaeraceae
Otu001191	134	8	7	21	6	11	3	10	10	7	13	6	7	6	11	8	0.015113	0.012267	0.041977	0.009854	0.020867	0.005836	0.018455	0.016843	0.013392	0.022422	0.012084	0.013741	0.012145	0.020716	0.015453	Bacteria	Proteobacteria	Alphaproteobacteria	Rhodospirillales
Otu001192	95	6	6	4	4	6	5	6	4	1	8	6	6	19	11	3	0.011335	0.010514	0.007996	0.006569	0.011382	0.009727	0.011073	0.006737	0.001913	0.013798	0.012084	0.011778	0.038459	0.020716	0.005795	Bacteria	Planctomycetes	Planctomycetacia	Planctomycetales	Planctomycetaceae
Otu001193	108	3	6	9	7	9	10	19	2	8	10	6	4	5	7	3	0.005667	0.010514	0.01799	0.011496	0.017073	0.019453	0.035064	0.003369	0.015305	0.017247	0.012084	0.007852	0.010121	0.013183	0.005795	Bacteria	Acidobacteria	Holophagae
Otu001194	113	16	6	5	12	8	6	9	1	1	6	6	12	4	12	9	0.030226	0.010514	0.009995	0.019707	0.015176	0.011672	0.016609	0.001684	0.001913	0.010348	0.012084	0.023555	0.008097	0.0226	0.017385	Bacteria	Proteobacteria	Deltaproteobacteria	Desulfurellales	Desulfurellaceae	H16	bacterium_enrichment_culture_clone_B30
Otu001195	85	7	21	11	8	12	4	1	3	5	1	3	4	0	0	5	0.013224	0.0368	0.021988	0.013138	0.022764	0.007781	0.001845	0.005053	0.009566	0.001725	0.006042	0.007852	0	0	0.009658	Bacteria	Gemmatimonadetes
Otu001196	96	6	9	9	14	9	5	2	3	9	4	5	4	5	6	6	0.011335	0.015771	0.01799	0.022992	0.017073	0.009727	0.003691	0.005053	0.017218	0.006899	0.01007	0.007852	0.010121	0.0113	0.01159	Bacteria	Bacteroidetes
Otu001197	139	9	1	29	5	0	52	4	1	3	2	1	27	1	2	2	0.017002	0.001752	0.057969	0.008211	0	0.101157	0.007382	0.001684	0.005739	0.003449	0.002014	0.052999	0.002024	0.003767	0.003863	Bacteria	Proteobacteria	Deltaproteobacteria	Bdellovibrionales	Bdellovibrionaceae	OM27_clade
Otu001198	24	2	1	0	1	7	3	2	2	0	1	2	0	2	1	0	0.003778	0.001752	0	0.001642	0.013279	0.005836	0.003691	0.003369	0	0.001725	0.004028	0	0.004048	0.001883	0	Bacteria	Planctomycetes	Planctomycetacia	Planctomycetales	Planctomycetaceae	Pir4_lineage	Planctomycetaceae_bacterium_LX124
Otu001199	164	12	18	13	18	3	28	6	10	11	12	2	12	2	7	10	0.022669	0.031543	0.025986	0.029561	0.005691	0.054469	0.011073	0.016843	0.021045	0.020697	0.004028	0.023555	0.004048	0.013183	0.019317	Bacteria	Actinobacteria	Acidimicrobiia	Acidimicrobiales
Otu001200	133	8	6	9	9	9	7	9	9	11	14	8	10	6	5	13	0.015113	0.010514	0.01799	0.014781	0.017073	0.013617	0.016609	0.015158	0.021045	0.024146	0.016112	0.019629	0.012145	0.009417	0.025112	Bacteria	Gemmatimonadetes	Gemmatimonadetes	Gemmatimonadales	Gemmatimonadaceae
Otu001201	86	3	2	11	1	5	1	1	5	10	6	1	10	9	9	12	0.005667	0.003505	0.021988	0.001642	0.009485	0.001945	0.001845	0.008421	0.019131	0.010348	0.002014	0.019629	0.018218	0.01695	0.02318	Bacteria	Planctomycetes	Planctomycetacia	Planctomycetales	Planctomycetaceae	Pir4_lineage
Otu001202	122	3	12	4	20	5	3	5	9	8	3	3	4	10	18	15	0.005667	0.021029	0.007996	0.032846	0.009485	0.005836	0.009227	0.015158	0.015305	0.005174	0.006042	0.007852	0.020242	0.0339	0.028975	Bacteria	Proteobacteria	Gammaproteobacteria	Xanthomonadales	Xanthomonadaceae	Luteimonas
Otu001203	57	7	1	6	7	4	2	4	2	1	1	1	3	2	4	12	0.013224	0.001752	0.011994	0.011496	0.007588	0.003891	0.007382	0.003369	0.001913	0.001725	0.002014	0.005889	0.004048	0.007533	0.02318	Bacteria	Acidobacteria
Otu001204	126	8	8	6	14	11	2	13	10	5	5	14	6	7	4	13	0.015113	0.014019	0.011994	0.022992	0.020867	0.003891	0.023991	0.016843	0.009566	0.008624	0.028196	0.011778	0.014169	0.007533	0.025112	Bacteria	Proteobacteria	Alphaproteobacteria	Rhizobiales	JG34-KF-361
Otu001205	169	12	12	8	18	24	15	13	10	22	3	2	1	13	10	6	0.022669	0.021029	0.015991	0.029561	0.045528	0.02918	0.023991	0.016843	0.042089	0.005174	0.004028	0.001963	0.026314	0.018833	0.01159	Bacteria	Planctomycetes	Phycisphaerae	Phycisphaerales	Phycisphaeraceae	SM1A02
Otu001206	64	3	4	5	9	3	4	7	4	4	0	6	0	3	9	3	0.005667	0.00701	0.009995	0.014781	0.005691	0.007781	0.012918	0.006737	0.007653	0	0.012084	0	0.006073	0.01695	0.005795	Bacteria
Otu001207	89	8	11	3	7	8	8	6	4	6	9	3	3	1	5	7	0.015113	0.019276	0.005997	0.011496	0.015176	0.015563	0.011073	0.006737	0.011479	0.015523	0.006042	0.005889	0.002024	0.009417	0.013522	Bacteria	Acidobacteria
Otu001208	157	10	12	2	15	14	10	29	15	8	4	4	15	5	2	12	0.018891	0.021029	0.003998	0.024634	0.026558	0.019453	0.053518	0.025264	0.015305	0.006899	0.008056	0.029444	0.010121	0.003767	0.02318	Bacteria	Proteobacteria	Deltaproteobacteria	Myxococcales	Nannocystaceae
Otu001209	57	8	0	5	16	1	4	3	2	6	4	3	2	2	0	1	0.015113	0	0.009995	0.026276	0.001897	0.007781	0.005536	0.003369	0.011479	0.006899	0.006042	0.003926	0.004048	0	0.001932	Bacteria	Proteobacteria	Alphaproteobacteria	Rhodobacterales	Rhodobacteraceae	Paracoccus
Otu001210	132	15	6	9	19	6	10	3	14	7	3	8	18	3	8	3	0.028337	0.010514	0.01799	0.031203	0.011382	0.019453	0.005536	0.02358	0.013392	0.005174	0.016112	0.035333	0.006073	0.015066	0.005795	Bacteria	Chloroflexi	Thermomicrobia	JG30-KF-CM45
Otu001211	137	7	2	4	2	6	10	8	8	19	14	10	23	12	6	6	0.013224	0.003505	0.007996	0.003285	0.011382	0.019453	0.014764	0.013474	0.03635	0.024146	0.02014	0.045148	0.02429	0.0113	0.01159	Bacteria	Bacteroidetes	Sphingobacteriia	Sphingobacteriales	Saprospiraceae
Otu001212	123	4	7	7	10	12	7	5	12	12	8	15	5	5	7	7	0.007556	0.012267	0.013992	0.016423	0.022764	0.013617	0.009227	0.020211	0.022958	0.013798	0.03021	0.009815	0.010121	0.013183	0.013522	Bacteria	Proteobacteria	Alphaproteobacteria	Sphingomonadales	Erythrobacteraceae
Otu001213	128	9	10	6	10	6	10	7	8	10	11	10	5	8	9	9	0.017002	0.017524	0.011994	0.016423	0.011382	0.019453	0.012918	0.013474	0.019131	0.018972	0.02014	0.009815	0.016193	0.01695	0.017385	Bacteria	Proteobacteria	Alphaproteobacteria	Rhizobiales
Otu001214	101	4	6	3	6	5	9	10	9	13	7	2	5	8	7	7	0.007556	0.010514	0.005997	0.009854	0.009485	0.017508	0.018455	0.015158	0.024871	0.012073	0.004028	0.009815	0.016193	0.013183	0.013522	Bacteria	Chloroflexi	Thermomicrobia	JG30-KF-CM45
Otu001215	58	4	3	2	6	4	2	6	0	2	3	8	0	3	12	3	0.007556	0.005257	0.003998	0.009854	0.007588	0.003891	0.011073	0	0.003826	0.005174	0.016112	0	0.006073	0.0226	0.005795	Bacteria	Planctomycetes	Phycisphaerae	Tepidisphaerales	Tepidisphaeraceae
Otu001216	145	18	3	16	6	1	16	3	3	12	20	27	5	5	1	9	0.034004	0.005257	0.031983	0.009854	0.001897	0.031125	0.005536	0.005053	0.022958	0.034495	0.054377	0.009815	0.010121	0.001883	0.017385	Bacteria	Gemmatimonadetes	Gemmatimonadetes	Gemmatimonadales	Gemmatimonadaceae
Otu001217	22	0	1	1	2	0	1	0	1	0	1	8	7	0	0	0	0	0.001752	0.001999	0.003285	0	0.001945	0	0.001684	0	0.001725	0.016112	0.013741	0	0	0	Bacteria	Firmicutes	Bacilli	Bacillales	Bacillaceae	Bacillus
Otu001218	74	5	5	2	3	8	2	3	11	10	5	5	1	9	3	2	0.009446	0.008762	0.003998	0.004927	0.015176	0.003891	0.005536	0.018527	0.019131	0.008624	0.01007	0.001963	0.018218	0.00565	0.003863	Bacteria	Planctomycetes	Planctomycetacia	Planctomycetales	Planctomycetaceae	Planctomyces
Otu001219	81	8	9	2	5	2	5	7	7	7	7	4	5	3	5	5	0.015113	0.015771	0.003998	0.008211	0.003794	0.009727	0.012918	0.01179	0.013392	0.012073	0.008056	0.009815	0.006073	0.009417	0.009658	Bacteria	Acidobacteria
Otu001220	136	33	2	3	41	2	0	19	2	23	0	2	0	0	2	7	0.062341	0.003505	0.005997	0.067333	0.003794	0	0.035064	0.003369	0.044002	0	0.004028	0	0	0.003767	0.013522	Bacteria	Actinobacteria	Actinobacteria	Corynebacteriales	Corynebacteriaceae	Corynebacterium_1	Corynebacterium_variabile
Otu001221	110	9	7	2	11	4	5	5	9	4	10	7	8	11	8	10	0.017002	0.012267	0.003998	0.018065	0.007588	0.009727	0.009227	0.015158	0.007653	0.017247	0.014098	0.015704	0.022266	0.015066	0.019317	Bacteria	Proteobacteria	Gammaproteobacteria	Xanthomonadales	JTB255_marine_benthic_group
Otu001222	134	14	8	3	9	15	7	10	12	2	13	7	8	7	9	10	0.026448	0.014019	0.005997	0.014781	0.028455	0.013617	0.018455	0.020211	0.003826	0.022422	0.014098	0.015704	0.014169	0.01695	0.019317	Bacteria	Proteobacteria	Deltaproteobacteria	Desulfurellales	Desulfurellaceae	H16
Otu001223	55	6	0	7	2	7	5	0	1	4	6	1	2	4	3	7	0.011335	0	0.013992	0.003285	0.013279	0.009727	0	0.001684	0.007653	0.010348	0.002014	0.003926	0.008097	0.00565	0.013522	Bacteria	Verrucomicrobia	OPB35_soil_group
Otu001224	133	18	8	4	16	5	9	18	6	10	12	2	3	7	10	5	0.034004	0.014019	0.007996	0.026276	0.009485	0.017508	0.033218	0.010106	0.019131	0.020697	0.004028	0.005889	0.014169	0.018833	0.009658	Bacteria	Gemmatimonadetes	Gemmatimonadetes	Gemmatimonadales	Gemmatimonadaceae	Gemmatimonas
Otu001225	166	13	10	12	17	9	7	14	11	11	8	7	18	18	7	4	0.024558	0.017524	0.023987	0.027919	0.017073	0.013617	0.025836	0.018527	0.021045	0.013798	0.014098	0.035333	0.036435	0.013183	0.007727	Bacteria	Actinobacteria	Acidimicrobiia	Acidimicrobiales
Otu001226	93	4	12	4	6	3	16	3	8	4	1	6	8	5	8	5	0.007556	0.021029	0.007996	0.009854	0.005691	0.031125	0.005536	0.013474	0.007653	0.001725	0.012084	0.015704	0.010121	0.015066	0.009658	Bacteria	Gemmatimonadetes	Longimicrobia	Longimicrobiales	Longimicrobiaceae
Otu001227	113	7	10	10	4	11	8	1	15	6	4	15	6	5	7	4	0.013224	0.017524	0.019989	0.006569	0.020867	0.015563	0.001845	0.025264	0.011479	0.006899	0.03021	0.011778	0.010121	0.013183	0.007727	Bacteria	Bacteroidetes	Cytophagia	Cytophagales	Cytophagaceae	Pontibacter
Otu001228	31	3	3	1	1	4	0	2	4	0	0	1	1	2	8	1	0.005667	0.005257	0.001999	0.001642	0.007588	0	0.003691	0.006737	0	0	0.002014	0.001963	0.004048	0.015066	0.001932	Bacteria	Planctomycetes	Planctomycetacia	Planctomycetales	Planctomycetaceae	Planctomyces
Otu001229	151	14	14	7	11	7	5	8	10	3	14	14	13	9	16	6	0.026448	0.024533	0.013992	0.018065	0.013279	0.009727	0.014764	0.016843	0.005739	0.024146	0.028196	0.025518	0.018218	0.030133	0.01159	Bacteria	Gemmatimonadetes	Gemmatimonadetes	Gemmatimonadales	Gemmatimonadaceae
Otu001230	109	8	13	7	20	9	12	24	1	6	1	2	1	1	3	1	0.015113	0.022781	0.013992	0.032846	0.017073	0.023344	0.044291	0.001684	0.011479	0.001725	0.004028	0.001963	0.002024	0.00565	0.001932	Bacteria	Proteobacteria	Deltaproteobacteria	Myxococcales	Haliangiaceae	Haliangium
Otu001231	106	0	3	5	5	8	2	3	13	24	5	11	9	13	0	5	0	0.005257	0.009995	0.008211	0.015176	0.003891	0.005536	0.021895	0.045915	0.008624	0.022154	0.017666	0.026314	0	0.009658	Bacteria	Bacteroidetes	Flavobacteriia	Flavobacteriales	Flavobacteriaceae	Flavobacterium	Flavobacterium_sp_ALMYC4
Otu001232	103	8	5	8	2	10	3	1	11	12	1	2	4	4	11	21	0.015113	0.008762	0.015991	0.003285	0.01897	0.005836	0.001845	0.018527	0.022958	0.001725	0.004028	0.007852	0.008097	0.020716	0.040565	Bacteria	Planctomycetes	Planctomycetacia	Planctomycetales	Planctomycetaceae
Otu001233	44	4	0	1	3	5	3	0	3	1	2	0	3	8	5	6	0.007556	0	0.001999	0.004927	0.009485	0.005836	0	0.005053	0.001913	0.003449	0	0.005889	0.016193	0.009417	0.01159	Bacteria	Planctomycetes	Planctomycetacia	Planctomycetales	Planctomycetaceae	Planctomyces
Otu001234	122	8	13	2	15	6	10	9	12	2	13	3	10	7	0	12	0.015113	0.022781	0.003998	0.024634	0.011382	0.019453	0.016609	0.020211	0.003826	0.022422	0.006042	0.019629	0.014169	0	0.02318	Bacteria	Acidobacteria	Solibacteres	Solibacterales	Solibacteraceae	Bryobacter
Otu001235	127	15	7	15	10	5	7	7	8	4	18	4	12	6	0	9	0.028337	0.012267	0.029984	0.016423	0.009485	0.013617	0.012918	0.013474	0.007653	0.031045	0.008056	0.023555	0.012145	0	0.017385	Bacteria	Acidobacteria	Holophagae
Otu001236	64	6	4	2	13	7	3	1	10	3	3	2	2	3	2	3	0.011335	0.00701	0.003998	0.02135	0.013279	0.005836	0.001845	0.016843	0.005739	0.005174	0.004028	0.003926	0.006073	0.003767	0.005795	Bacteria	Gemmatimonadetes	Gemmatimonadetes	Gemmatimonadales	Gemmatimonadaceae
Otu001237	112	11	13	8	6	7	5	0	2	12	14	5	6	9	8	6	0.02078	0.022781	0.015991	0.009854	0.013279	0.009727	0	0.003369	0.022958	0.024146	0.01007	0.011778	0.018218	0.015066	0.01159	Bacteria	Planctomycetes	Planctomycetacia	Planctomycetales	Planctomycetaceae
Otu001238	125	12	8	3	6	3	12	2	10	7	4	16	22	3	3	14	0.022669	0.014019	0.005997	0.009854	0.005691	0.023344	0.003691	0.016843	0.013392	0.006899	0.032224	0.043185	0.006073	0.00565	0.027043	Bacteria	Proteobacteria	Gammaproteobacteria	Xanthomonadales	Xanthomonadaceae
Otu001239	39	2	4	4	5	2	3	2	0	0	5	2	0	6	1	3	0.003778	0.00701	0.007996	0.008211	0.003794	0.005836	0.003691	0	0	0.008624	0.004028	0	0.012145	0.001883	0.005795	Bacteria	Planctomycetes	Planctomycetacia	Planctomycetales	Planctomycetaceae	Pir4_lineage
Otu001240	153	1	2	3	3	5	4	6	12	0	34	10	36	7	2	28	0.001889	0.003505	0.005997	0.004927	0.009485	0.007781	0.011073	0.020211	0	0.058641	0.02014	0.070666	0.014169	0.003767	0.054086	Bacteria	Bacteroidetes	Flavobacteriia	Flavobacteriales	Flavobacteriaceae	Flavobacterium
Otu001241	9	0	0	0	2	1	2	0	0	0	0	1	2	0	1	0	0	0	0	0.003285	0.001897	0.003891	0	0	0	0	0.002014	0.003926	0	0.001883	0	Bacteria	Bacteroidetes	Sphingobacteriia	Sphingobacteriales	Saprospiraceae
Otu001242	40	3	0	3	1	2	0	0	4	11	4	0	3	1	2	6	0.005667	0	0.005997	0.001642	0.003794	0	0	0.006737	0.021045	0.006899	0	0.005889	0.002024	0.003767	0.01159	Bacteria	Verrucomicrobia	OPB35_soil_group
Otu001243	146	7	11	6	7	7	16	5	23	12	6	7	7	3	14	15	0.013224	0.019276	0.011994	0.011496	0.013279	0.031125	0.009227	0.038738	0.022958	0.010348	0.014098	0.013741	0.006073	0.026366	0.028975	Bacteria	Proteobacteria	Gammaproteobacteria	Legionellales	Coxiellaceae	Aquicella
Otu001244	67	6	7	8	5	7	2	7	2	6	4	2	2	5	2	2	0.011335	0.012267	0.015991	0.008211	0.013279	0.003891	0.012918	0.003369	0.011479	0.006899	0.004028	0.003926	0.010121	0.003767	0.003863	Bacteria	Gemmatimonadetes	Gemmatimonadetes	Gemmatimonadales	Gemmatimonadaceae
Otu001245	150	12	11	6	15	14	19	12	13	5	6	6	7	10	9	5	0.022669	0.019276	0.011994	0.024634	0.026558	0.036961	0.022146	0.021895	0.009566	0.010348	0.012084	0.013741	0.020242	0.01695	0.009658	Bacteria	Actinobacteria	Actinobacteria	Propionibacteriales	Nocardioidaceae	Nocardioides
Otu001246	103	12	9	2	18	7	6	9	10	2	6	2	6	5	6	3	0.022669	0.015771	0.003998	0.029561	0.013279	0.011672	0.016609	0.016843	0.003826	0.010348	0.004028	0.011778	0.010121	0.0113	0.005795	Bacteria	Actinobacteria	Actinobacteria	Propionibacteriales	Nocardioidaceae	Nocardioides
Otu001247	135	5	7	6	8	5	8	12	6	2	13	17	14	9	21	2	0.009446	0.012267	0.011994	0.013138	0.009485	0.015563	0.022146	0.010106	0.003826	0.022422	0.034238	0.027481	0.018218	0.03955	0.003863	Bacteria	Chloroflexi	Thermomicrobia	JG30-KF-CM45
Otu001248	13	0	2	1	1	1	1	2	0	3	0	0	2	0	0	0	0	0.003505	0.001999	0.001642	0.001897	0.001945	0.003691	0	0.005739	0	0	0.003926	0	0	0	Bacteria	Proteobacteria	Alphaproteobacteria	Rhizobiales	Rhizobiaceae
Otu001249	111	9	17	8	9	3	18	14	2	1	13	3	3	3	1	7	0.017002	0.029791	0.015991	0.014781	0.005691	0.035016	0.025836	0.003369	0.001913	0.022422	0.006042	0.005889	0.006073	0.001883	0.013522	Bacteria	Gemmatimonadetes	BD2-11_terrestrial_group
Otu001250	108	5	7	15	8	23	7	13	5	9	2	1	0	4	6	3	0.009446	0.012267	0.029984	0.013138	0.043631	0.013617	0.023991	0.008421	0.017218	0.003449	0.002014	0	0.008097	0.0113	0.005795	Bacteria
Otu001251	120	14	2	7	4	5	3	3	9	12	7	13	4	7	14	16	0.026448	0.003505	0.013992	0.006569	0.009485	0.005836	0.005536	0.015158	0.022958	0.012073	0.026182	0.007852	0.014169	0.026366	0.030907	Bacteria	Saccharibacteria
Otu001252	48	0	4	6	1	3	3	3	5	1	10	1	3	3	3	2	0	0.00701	0.011994	0.001642	0.005691	0.005836	0.005536	0.008421	0.001913	0.017247	0.002014	0.005889	0.006073	0.00565	0.003863	Bacteria	Acidobacteria
Otu001253	59	5	0	2	0	2	2	4	4	10	5	5	1	6	6	7	0.009446	0	0.003998	0	0.003794	0.003891	0.007382	0.006737	0.019131	0.008624	0.01007	0.001963	0.012145	0.0113	0.013522	Bacteria	Verrucomicrobia	OPB35_soil_group
Otu001254	52	8	9	1	4	1	1	4	4	3	0	5	0	4	7	1	0.015113	0.015771	0.001999	0.006569	0.001897	0.001945	0.007382	0.006737	0.005739	0	0.01007	0	0.008097	0.013183	0.001932	Bacteria	Acidobacteria
Otu001255	152	2	4	2	17	10	3	2	11	68	11	1	6	5	3	7	0.003778	0.00701	0.003998	0.027919	0.01897	0.005836	0.003691	0.018527	0.130094	0.018972	0.002014	0.011778	0.010121	0.00565	0.013522	Bacteria	Proteobacteria	Alphaproteobacteria	Rhizobiales	Brucellaceae	Ochrobactrum
Otu001256	6	0	0	0	0	0	0	0	0	0	2	2	2	0	0	0	0	0	0	0	0	0	0	0	0	0.003449	0.004028	0.003926	0	0	0	Bacteria	Bacteroidetes	Sphingobacteriia	Sphingobacteriales	Saprospiraceae
Otu001257	178	16	21	24	20	7	5	17	8	8	8	4	9	19	8	4	0.030226	0.0368	0.047974	0.032846	0.013279	0.009727	0.031373	0.013474	0.015305	0.013798	0.008056	0.017666	0.038459	0.015066	0.007727	Bacteria	Actinobacteria	Thermoleophilia	Solirubrobacterales	Elev-16S-1332
Otu001258	108	35	2	1	3	32	5	10	7	1	1	1	7	0	3	0	0.066119	0.003505	0.001999	0.004927	0.060704	0.009727	0.018455	0.01179	0.001913	0.001725	0.002014	0.013741	0	0.00565	0	Bacteria	Bacteroidetes	Flavobacteriia	Flavobacteriales	Flavobacteriaceae	Flavobacterium	Flavobacterium_sp_UCM-R36
Otu001259	81	6	5	2	5	2	10	6	4	10	13	1	4	2	9	2	0.011335	0.008762	0.003998	0.008211	0.003794	0.019453	0.011073	0.006737	0.019131	0.022422	0.002014	0.007852	0.004048	0.01695	0.003863	Bacteria	Acidobacteria	Solibacteres	Solibacterales	Solibacteraceae	Bryobacter
Otu001260	136	11	4	2	8	2	4	10	14	14	11	9	9	2	16	20	0.02078	0.00701	0.003998	0.013138	0.003794	0.007781	0.018455	0.02358	0.026784	0.018972	0.018126	0.017666	0.004048	0.030133	0.038633	Bacteria	Bacteroidetes	Sphingobacteriia	Sphingobacteriales	Chitinophagaceae	Terrimonas
Otu001261	68	5	9	3	3	7	1	0	4	4	3	6	2	4	7	10	0.009446	0.015771	0.005997	0.004927	0.013279	0.001945	0	0.006737	0.007653	0.005174	0.012084	0.003926	0.008097	0.013183	0.019317	Bacteria	Planctomycetes	Planctomycetacia	Planctomycetales	Planctomycetaceae
Otu001262	72	6	0	0	10	5	3	5	4	9	1	2	2	2	7	16	0.011335	0	0	0.016423	0.009485	0.005836	0.009227	0.006737	0.017218	0.001725	0.004028	0.003926	0.004048	0.013183	0.030907	Bacteria	Cyanobacteria	Chloroplast
Otu001263	47	2	10	3	4	2	0	0	6	6	0	8	1	0	1	4	0.003778	0.017524	0.005997	0.006569	0.003794	0	0	0.010106	0.011479	0	0.016112	0.001963	0	0.001883	0.007727	Bacteria	Gemmatimonadetes
Otu001264	145	15	6	10	15	11	9	9	10	6	15	9	6	7	15	2	0.028337	0.010514	0.019989	0.024634	0.020867	0.017508	0.016609	0.016843	0.011479	0.025871	0.018126	0.011778	0.014169	0.02825	0.003863	Bacteria	Proteobacteria	Alphaproteobacteria	Rhodospirillales	JG37-AG-20
Otu001265	69	6	0	4	2	6	4	1	0	17	2	3	3	7	3	11	0.011335	0	0.007996	0.003285	0.011382	0.007781	0.001845	0	0.032523	0.003449	0.006042	0.005889	0.014169	0.00565	0.021248	Bacteria	Verrucomicrobia	Opitutae	Opitutales	Opitutaceae	Opitutus
Otu001266	196	2	4	4	2	3	11	3	7	6	67	3	45	11	2	26	0.003778	0.00701	0.007996	0.003285	0.005691	0.021399	0.005536	0.01179	0.011479	0.115557	0.006042	0.088332	0.022266	0.003767	0.050223	Bacteria	Proteobacteria	Betaproteobacteria	Methylophilales	Methylophilaceae
Otu001267	76	10	1	4	1	8	2	2	0	13	5	3	1	11	7	8	0.018891	0.001752	0.007996	0.001642	0.015176	0.003891	0.003691	0	0.024871	0.008624	0.006042	0.001963	0.022266	0.013183	0.015453	Bacteria	Armatimonadetes	Fimbriimonadia	Fimbriimonadales	Fimbriimonadaceae
Otu001268	62	7	6	3	5	2	0	1	5	3	5	1	2	15	6	1	0.013224	0.010514	0.005997	0.008211	0.003794	0	0.001845	0.008421	0.005739	0.008624	0.002014	0.003926	0.030363	0.0113	0.001932	Bacteria	Planctomycetes	Planctomycetacia	Planctomycetales	Planctomycetaceae	Pirellula
Otu001269	93	4	2	10	10	7	6	8	11	8	4	3	12	5	2	1	0.007556	0.003505	0.019989	0.016423	0.013279	0.011672	0.014764	0.018527	0.015305	0.006899	0.006042	0.023555	0.010121	0.003767	0.001932	Bacteria	Chloroflexi	Thermomicrobia	AKYG1722
Otu001270	28	1	4	3	3	1	0	2	1	0	0	3	1	6	2	1	0.001889	0.00701	0.005997	0.004927	0.001897	0	0.003691	0.001684	0	0	0.006042	0.001963	0.012145	0.003767	0.001932	Bacteria	Acidobacteria	Blastocatellia	Blastocatellales	Blastocatellaceae	DS-100
Otu001271	95	8	10	3	3	4	13	3	9	5	3	2	14	4	3	11	0.015113	0.017524	0.005997	0.004927	0.007588	0.025289	0.005536	0.015158	0.009566	0.005174	0.004028	0.027481	0.008097	0.00565	0.021248	Bacteria	Acidobacteria	Blastocatellia	Blastocatellales	Blastocatellaceae
Otu001272	82	4	4	11	3	7	2	3	1	5	8	7	7	9	8	3	0.007556	0.00701	0.021988	0.004927	0.013279	0.003891	0.005536	0.001684	0.009566	0.013798	0.014098	0.013741	0.018218	0.015066	0.005795	Bacteria	Planctomycetes	Planctomycetacia	Planctomycetales	Planctomycetaceae
Otu001273	50	2	4	4	2	13	0	1	3	7	0	1	2	8	2	1	0.003778	0.00701	0.007996	0.003285	0.024661	0	0.001845	0.005053	0.013392	0	0.002014	0.003926	0.016193	0.003767	0.001932	Bacteria	Planctomycetes	Planctomycetacia	Planctomycetales	Planctomycetaceae	Planctomyces
Otu001274	84	1	4	5	10	5	3	8	2	8	10	2	3	14	3	6	0.001889	0.00701	0.009995	0.016423	0.009485	0.005836	0.014764	0.003369	0.015305	0.017247	0.004028	0.005889	0.028338	0.00565	0.01159	Bacteria	Chloroflexi	Ardenticatenia	Ardenticatenales	unidentified_marine_bacterioplankton	unidentified_marine_bacterioplankton	unidentified_marine_bacterioplankton
Otu001275	133	7	4	12	23	14	3	9	10	10	7	4	10	5	12	3	0.013224	0.00701	0.023987	0.037772	0.026558	0.005836	0.016609	0.016843	0.019131	0.012073	0.008056	0.019629	0.010121	0.0226	0.005795	Bacteria	Actinobacteria	Thermoleophilia	Solirubrobacterales	Parviterribacteraceae	Parviterribacter
Otu001276	131	9	1	17	2	6	4	1	8	15	21	2	6	3	11	25	0.017002	0.001752	0.033982	0.003285	0.011382	0.007781	0.001845	0.013474	0.028697	0.036219	0.004028	0.011778	0.006073	0.020716	0.048291	Bacteria	Chloroflexi	Chloroflexia	Kallotenuales	AKIW781
Otu001277	68	1	4	3	5	6	3	0	4	3	1	8	3	24	1	2	0.001889	0.00701	0.005997	0.008211	0.011382	0.005836	0	0.006737	0.005739	0.001725	0.016112	0.005889	0.04858	0.001883	0.003863	Bacteria	Proteobacteria	Gammaproteobacteria	Xanthomonadales	Xanthomonadaceae	Dokdonella
Otu001278	10	0	0	0	0	0	0	0	0	0	3	3	4	0	0	0	0	0	0	0	0	0	0	0	0	0.005174	0.006042	0.007852	0	0	0	Bacteria	Planctomycetes	Planctomycetacia	Planctomycetales	Planctomycetaceae
Otu001279	156	11	10	12	16	11	6	7	14	7	16	9	10	8	11	8	0.02078	0.017524	0.023987	0.026276	0.020867	0.011672	0.012918	0.02358	0.013392	0.027596	0.018126	0.019629	0.016193	0.020716	0.015453	Bacteria	Nitrospirae	Nitrospira	Nitrospirales	0319-6A21	bacterium_WX65	bacterium_WX65
Otu001280	70	11	6	10	2	2	4	4	6	0	6	12	1	2	1	3	0.02078	0.010514	0.019989	0.003285	0.003794	0.007781	0.007382	0.010106	0	0.010348	0.024168	0.001963	0.004048	0.001883	0.005795	Bacteria	Gemmatimonadetes	Gemmatimonadetes	Gemmatimonadales	Gemmatimonadaceae
Otu001281	36	1	4	2	2	1	1	0	2	1	0	0	2	11	9	0	0.001889	0.00701	0.003998	0.003285	0.001897	0.001945	0	0.003369	0.001913	0	0	0.003926	0.022266	0.01695	0	Bacteria	Planctomycetes	Planctomycetacia	Planctomycetales	Planctomycetaceae
Otu001282	113	6	11	2	19	6	11	5	10	2	5	6	5	8	12	5	0.011335	0.019276	0.003998	0.031203	0.011382	0.021399	0.009227	0.016843	0.003826	0.008624	0.012084	0.009815	0.016193	0.0226	0.009658	Bacteria	Acidobacteria	Holophagae
Otu001283	97	8	2	2	2	8	5	4	7	15	9	6	6	10	7	6	0.015113	0.003505	0.003998	0.003285	0.015176	0.009727	0.007382	0.01179	0.028697	0.015523	0.012084	0.011778	0.020242	0.013183	0.01159	Bacteria	Planctomycetes	Planctomycetacia	Planctomycetales	Planctomycetaceae	Planctomyces
Otu001284	103	6	6	1	7	5	10	7	7	13	12	6	2	12	6	3	0.011335	0.010514	0.001999	0.011496	0.009485	0.019453	0.012918	0.01179	0.024871	0.020697	0.012084	0.003926	0.02429	0.0113	0.005795	Bacteria	Chlorobi	Chlorobia	Chlorobiales	SJA-28
Otu001285	142	16	1	5	4	10	7	9	11	10	1	25	7	0	32	4	0.030226	0.001752	0.009995	0.006569	0.01897	0.013617	0.016609	0.018527	0.019131	0.001725	0.050349	0.013741	0	0.060266	0.007727	Bacteria	Saccharibacteria
Otu001286	101	2	12	4	16	18	6	2	8	5	5	4	0	2	11	6	0.003778	0.021029	0.007996	0.026276	0.034146	0.011672	0.003691	0.013474	0.009566	0.008624	0.008056	0	0.004048	0.020716	0.01159	Bacteria	Chloroflexi	TK10
Otu001287	95	8	8	3	15	9	2	5	6	15	1	3	3	8	4	5	0.015113	0.014019	0.005997	0.024634	0.017073	0.003891	0.009227	0.010106	0.028697	0.001725	0.006042	0.005889	0.016193	0.007533	0.009658	Bacteria	Proteobacteria	Alphaproteobacteria	Rhodospirillales	KCM-B-15
Otu001288	71	2	9	1	6	10	8	1	2	3	16	3	3	6	0	1	0.003778	0.015771	0.001999	0.009854	0.01897	0.015563	0.001845	0.003369	0.005739	0.027596	0.006042	0.005889	0.012145	0	0.001932	Bacteria	Acidobacteria
Otu001289	82	7	7	2	12	8	2	5	5	6	7	7	5	4	2	3	0.013224	0.012267	0.003998	0.019707	0.015176	0.003891	0.009227	0.008421	0.011479	0.012073	0.014098	0.009815	0.008097	0.003767	0.005795	Bacteria	Acidobacteria
Otu001290	134	7	1	5	3	12	10	8	7	5	9	7	10	23	11	16	0.013224	0.001752	0.009995	0.004927	0.022764	0.019453	0.014764	0.01179	0.009566	0.015523	0.014098	0.019629	0.046556	0.020716	0.030907	Bacteria	Proteobacteria	Alphaproteobacteria	Rhizobiales
Otu001291	68	3	8	2	14	19	2	5	6	5	2	0	2	0	0	0	0.005667	0.014019	0.003998	0.022992	0.036043	0.003891	0.009227	0.010106	0.009566	0.003449	0	0.003926	0	0	0	Bacteria	Bacteroidetes	Cytophagia	Cytophagales	Cytophagaceae
Otu001292	44	1	1	2	4	6	0	0	6	5	1	7	1	0	4	6	0.001889	0.001752	0.003998	0.006569	0.011382	0	0	0.010106	0.009566	0.001725	0.014098	0.001963	0	0.007533	0.01159	Bacteria	Planctomycetes	Planctomycetacia	Planctomycetales	Planctomycetaceae	Gemmata
Otu001293	53	2	1	2	8	4	1	3	3	5	2	2	10	8	1	1	0.003778	0.001752	0.003998	0.013138	0.007588	0.001945	0.005536	0.005053	0.009566	0.003449	0.004028	0.019629	0.016193	0.001883	0.001932	Bacteria	Actinobacteria	Actinobacteria	Micrococcales	Microbacteriaceae
Otu001294	82	3	0	10	9	2	8	11	2	1	1	9	4	1	15	6	0.005667	0	0.019989	0.014781	0.003794	0.015563	0.0203	0.003369	0.001913	0.001725	0.018126	0.007852	0.002024	0.02825	0.01159	Bacteria	Proteobacteria	Alphaproteobacteria	Rhodobacterales	Rhodobacteraceae	Rubellimicrobium
Otu001295	131	11	11	4	14	8	7	17	4	10	9	3	6	1	5	21	0.02078	0.019276	0.007996	0.022992	0.015176	0.013617	0.031373	0.006737	0.019131	0.015523	0.006042	0.011778	0.002024	0.009417	0.040565	Bacteria	Gemmatimonadetes	Gemmatimonadetes	Gemmatimonadales	Gemmatimonadaceae
Otu001296	129	9	6	0	62	2	5	8	4	7	8	2	4	8	4	0	0.017002	0.010514	0	0.101821	0.003794	0.009727	0.014764	0.006737	0.013392	0.013798	0.004028	0.007852	0.016193	0.007533	0	Bacteria	Proteobacteria	Betaproteobacteria	B1-7BS
Otu001297	21	1	2	0	0	2	1	0	1	5	2	0	1	3	3	0	0.001889	0.003505	0	0	0.003794	0.001945	0	0.001684	0.009566	0.003449	0	0.001963	0.006073	0.00565	0	Bacteria	Planctomycetes	Planctomycetacia	Planctomycetales	Planctomycetaceae	Planctomyces
Otu001298	6	0	0	0	0	0	1	0	0	0	0	5	0	0	0	0	0	0	0	0	0	0.001945	0	0	0	0	0.01007	0	0	0	0	Bacteria	Actinobacteria	Actinobacteria	Pseudonocardiales	Pseudonocardiaceae	Saccharopolyspora
Otu001299	39	1	4	6	7	1	0	2	5	0	0	1	7	3	2	0	0.001889	0.00701	0.011994	0.011496	0.001897	0	0.003691	0.008421	0	0	0.002014	0.013741	0.006073	0.003767	0	Bacteria	Saccharibacteria
Otu001300	126	11	21	13	6	5	5	14	2	0	7	6	12	7	4	13	0.02078	0.0368	0.025986	0.009854	0.009485	0.009727	0.025836	0.003369	0	0.012073	0.012084	0.023555	0.014169	0.007533	0.025112	Bacteria	Gemmatimonadetes	Gemmatimonadetes	Gemmatimonadales	Gemmatimonadaceae
Otu001301	69	7	3	2	4	1	1	6	4	4	15	4	7	6	1	4	0.013224	0.005257	0.003998	0.006569	0.001897	0.001945	0.011073	0.006737	0.007653	0.025871	0.008056	0.013741	0.012145	0.001883	0.007727	Bacteria	Acidobacteria
Otu001302	139	6	2	15	20	9	11	11	14	3	8	8	0	9	11	12	0.011335	0.003505	0.029984	0.032846	0.017073	0.021399	0.0203	0.02358	0.005739	0.013798	0.016112	0	0.018218	0.020716	0.02318	Bacteria	Tectomicrobia
Otu001303	81	5	4	5	6	7	9	9	8	2	9	4	2	8	2	1	0.009446	0.00701	0.009995	0.009854	0.013279	0.017508	0.016609	0.013474	0.003826	0.015523	0.008056	0.003926	0.016193	0.003767	0.001932	Bacteria	Proteobacteria	Alphaproteobacteria	Rhodospirillales
Otu001304	121	9	9	3	7	4	10	17	12	8	7	3	5	5	12	10	0.017002	0.015771	0.005997	0.011496	0.007588	0.019453	0.031373	0.020211	0.015305	0.012073	0.006042	0.009815	0.010121	0.0226	0.019317	Bacteria	Chloroflexi	JG30-KF-CM66
Otu001305	67	9	0	14	2	4	9	1	2	6	1	1	7	3	1	7	0.017002	0	0.027985	0.003285	0.007588	0.017508	0.001845	0.003369	0.011479	0.001725	0.002014	0.013741	0.006073	0.001883	0.013522	Bacteria	Latescibacteria
Otu001306	66	10	6	0	5	12	2	7	1	1	0	3	0	2	16	1	0.018891	0.010514	0	0.008211	0.022764	0.003891	0.012918	0.001684	0.001913	0	0.006042	0	0.004048	0.030133	0.001932	Bacteria	Gemmatimonadetes	Gemmatimonadetes	Gemmatimonadales	Gemmatimonadaceae	Gemmatirosa
Otu001307	91	19	9	2	3	8	2	3	0	8	2	10	1	13	7	4	0.035893	0.015771	0.003998	0.004927	0.015176	0.003891	0.005536	0	0.015305	0.003449	0.02014	0.001963	0.026314	0.013183	0.007727	Bacteria	Planctomycetes	Planctomycetacia	Planctomycetales	Planctomycetaceae	Planctomyces
Otu001308	174	7	7	19	22	8	17	13	13	9	7	4	7	8	8	25	0.013224	0.012267	0.037979	0.03613	0.015176	0.033071	0.023991	0.021895	0.017218	0.012073	0.008056	0.013741	0.016193	0.015066	0.048291	Bacteria	Chloroflexi	Chloroflexia	Chloroflexales	Roseiflexaceae	Roseiflexus
Otu001309	34	5	5	4	4	0	2	4	0	3	1	2	1	1	2	0	0.009446	0.008762	0.007996	0.006569	0	0.003891	0.007382	0	0.005739	0.001725	0.004028	0.001963	0.002024	0.003767	0	Bacteria	Acidobacteria
Otu001310	42	1	2	4	0	3	2	1	0	2	6	4	3	5	5	4	0.001889	0.003505	0.007996	0	0.005691	0.003891	0.001845	0	0.003826	0.010348	0.008056	0.005889	0.010121	0.009417	0.007727	Bacteria	Planctomycetes	Planctomycetacia	Planctomycetales	Planctomycetaceae	Planctomyces
Otu001311	144	12	3	21	9	10	2	14	16	1	10	11	16	7	5	7	0.022669	0.005257	0.041977	0.014781	0.01897	0.003891	0.025836	0.026948	0.001913	0.017247	0.022154	0.031407	0.014169	0.009417	0.013522	Bacteria	Actinobacteria	Actinobacteria	Streptosporangiales	Thermomonosporaceae	Actinomadura
Otu001312	35	2	3	8	1	0	0	0	0	5	0	2	1	11	1	1	0.003778	0.005257	0.015991	0.001642	0	0	0	0	0.009566	0	0.004028	0.001963	0.022266	0.001883	0.001932	Bacteria	Proteobacteria	Gammaproteobacteria	Xanthomonadales	Xanthomonadaceae	Thermomonas
Otu001313	7	0	0	1	2	2	2	0	0	0	0	0	0	0	0	0	0	0	0.001999	0.003285	0.003794	0.003891	0	0	0	0	0	0	0	0	0	Bacteria	Planctomycetes	Planctomycetacia	Planctomycetales	Planctomycetaceae	Planctomyces
Otu001314	150	18	1	5	16	10	4	11	18	4	7	16	4	5	19	12	0.034004	0.001752	0.009995	0.026276	0.01897	0.007781	0.0203	0.030317	0.007653	0.012073	0.032224	0.007852	0.010121	0.035783	0.02318	Bacteria	Gemmatimonadetes
Otu001315	130	9	4	9	12	7	3	10	10	11	4	9	13	7	15	7	0.017002	0.00701	0.01799	0.019707	0.013279	0.005836	0.018455	0.016843	0.021045	0.006899	0.018126	0.025518	0.014169	0.02825	0.013522	Bacteria	Actinobacteria	Thermoleophilia	Gaiellales
Otu001316	78	1	6	6	5	2	11	3	9	1	4	2	6	7	11	4	0.001889	0.010514	0.011994	0.008211	0.003794	0.021399	0.005536	0.015158	0.001913	0.006899	0.004028	0.011778	0.014169	0.020716	0.007727	Bacteria	Proteobacteria	Alphaproteobacteria	Rhizobiales
Otu001317	98	6	7	11	7	2	14	5	12	8	2	11	3	5	5	0	0.011335	0.012267	0.021988	0.011496	0.003794	0.027235	0.009227	0.020211	0.015305	0.003449	0.022154	0.005889	0.010121	0.009417	0	Bacteria	Chloroflexi	Thermomicrobia	AKYG1722
Otu001318	25	1	1	0	0	4	2	0	1	0	0	3	2	5	3	3	0.001889	0.001752	0	0	0.007588	0.003891	0	0.001684	0	0	0.006042	0.003926	0.010121	0.00565	0.005795	Bacteria	Planctomycetes	Planctomycetacia	Planctomycetales	Planctomycetaceae	Pirellula
Otu001319	110	1	3	4	11	16	5	9	12	2	3	4	18	5	10	7	0.001889	0.005257	0.007996	0.018065	0.030352	0.009727	0.016609	0.020211	0.003826	0.005174	0.008056	0.035333	0.010121	0.018833	0.013522	Bacteria	Actinobacteria	Actinobacteria	Micromonosporales	Micromonosporaceae	Actinoplanes
Otu001320	98	6	16	7	8	12	7	0	2	6	2	8	7	3	8	6	0.011335	0.028038	0.013992	0.013138	0.022764	0.013617	0	0.003369	0.011479	0.003449	0.016112	0.013741	0.006073	0.015066	0.01159	Bacteria	Planctomycetes	Phycisphaerae	Phycisphaerales	Phycisphaeraceae
Otu001321	133	9	12	5	13	16	2	6	14	12	7	6	3	8	12	8	0.017002	0.021029	0.009995	0.02135	0.030352	0.003891	0.011073	0.02358	0.022958	0.012073	0.012084	0.005889	0.016193	0.0226	0.015453	Bacteria	Proteobacteria	Gammaproteobacteria	Xanthomonadales	Xanthomonadaceae	Lysobacter
Otu001322	39	1	6	5	4	3	3	0	3	4	4	0	4	2	0	0	0.001889	0.010514	0.009995	0.006569	0.005691	0.005836	0	0.005053	0.007653	0.006899	0	0.007852	0.004048	0	0	Bacteria	Planctomycetes	OM190
Otu001323	140	11	12	4	10	11	13	12	16	1	10	7	11	6	10	6	0.02078	0.021029	0.007996	0.016423	0.020867	0.025289	0.022146	0.026948	0.001913	0.017247	0.014098	0.021592	0.012145	0.018833	0.01159	Bacteria
Otu001324	8	1	0	1	2	0	2	1	0	0	0	0	1	0	0	0	0.001889	0	0.001999	0.003285	0	0.003891	0.001845	0	0	0	0	0.001963	0	0	0	Bacteria	Bacteroidetes	Sphingobacteriia	Sphingobacteriales	Chitinophagaceae
Otu001325	127	6	10	4	12	2	12	11	2	15	8	10	9	7	9	10	0.011335	0.017524	0.007996	0.019707	0.003794	0.023344	0.0203	0.003369	0.028697	0.013798	0.02014	0.017666	0.014169	0.01695	0.019317	Bacteria	Proteobacteria	Gammaproteobacteria	Xanthomonadales
Otu001326	6	0	0	0	1	0	0	0	0	0	2	0	3	0	0	0	0	0	0	0.001642	0	0	0	0	0	0.003449	0	0.005889	0	0	0	Bacteria	Bacteroidetes	Cytophagia	Cytophagales
Otu001327	92	8	1	10	0	2	2	1	4	12	8	1	5	12	5	21	0.015113	0.001752	0.019989	0	0.003794	0.003891	0.001845	0.006737	0.022958	0.013798	0.002014	0.009815	0.02429	0.009417	0.040565	Bacteria	Hydrogenedentes
Otu001328	40	3	5	3	2	4	0	0	3	2	0	6	1	6	5	0	0.005667	0.008762	0.005997	0.003285	0.007588	0	0	0.005053	0.003826	0	0.012084	0.001963	0.012145	0.009417	0	Bacteria	Planctomycetes	Planctomycetacia	Planctomycetales	Planctomycetaceae	Planctomyces
Otu001329	149	7	2	18	18	1	12	13	9	12	11	0	13	9	20	4	0.013224	0.003505	0.035981	0.029561	0.001897	0.023344	0.023991	0.015158	0.022958	0.018972	0	0.025518	0.018218	0.037666	0.007727	Bacteria	Firmicutes	Bacilli	Bacillales	Thermoactinomycetaceae	Planifilum
Otu001330	116	7	7	2	11	5	10	12	13	8	13	2	11	6	3	6	0.013224	0.012267	0.003998	0.018065	0.009485	0.019453	0.022146	0.021895	0.015305	0.022422	0.004028	0.021592	0.012145	0.00565	0.01159	Bacteria	Proteobacteria	SPOTSOCT00m83
Otu001331	117	7	7	6	18	8	6	13	9	4	10	5	2	4	12	6	0.013224	0.012267	0.011994	0.029561	0.015176	0.011672	0.023991	0.015158	0.007653	0.017247	0.01007	0.003926	0.008097	0.0226	0.01159	Bacteria	Actinobacteria	Thermoleophilia	Gaiellales
Otu001332	55	3	5	2	8	2	7	3	5	3	1	1	3	3	6	3	0.005667	0.008762	0.003998	0.013138	0.003794	0.013617	0.005536	0.008421	0.005739	0.001725	0.002014	0.005889	0.006073	0.0113	0.005795	Bacteria	Acidobacteria
Otu001333	133	8	8	8	13	5	6	8	4	6	20	12	9	8	5	13	0.015113	0.014019	0.015991	0.02135	0.009485	0.011672	0.014764	0.006737	0.011479	0.034495	0.024168	0.017666	0.016193	0.009417	0.025112	Bacteria	Actinobacteria	Thermoleophilia	Gaiellales	Gaiellaceae	Gaiella
Otu001334	115	12	9	6	15	9	8	12	12	7	2	2	4	1	11	5	0.022669	0.015771	0.011994	0.024634	0.017073	0.015563	0.022146	0.020211	0.013392	0.003449	0.004028	0.007852	0.002024	0.020716	0.009658	Bacteria	Actinobacteria	Thermoleophilia	Gaiellales
Otu001335	94	0	17	0	2	8	9	2	12	8	2	9	8	3	2	12	0	0.029791	0	0.003285	0.015176	0.017508	0.003691	0.020211	0.015305	0.003449	0.018126	0.015704	0.006073	0.003767	0.02318	Bacteria	Proteobacteria	Gammaproteobacteria	Legionellales	Coxiellaceae	Aquicella
Otu001336	72	9	3	0	3	16	1	7	0	2	8	6	4	5	1	7	0.017002	0.005257	0	0.004927	0.030352	0.001945	0.012918	0	0.003826	0.013798	0.012084	0.007852	0.010121	0.001883	0.013522	Bacteria	Bacteroidetes	Sphingobacteriia	Sphingobacteriales	Saprospiraceae
Otu001337	59	3	4	13	4	6	5	0	4	8	0	4	0	0	3	5	0.005667	0.00701	0.025986	0.006569	0.011382	0.009727	0	0.006737	0.015305	0	0.008056	0	0	0.00565	0.009658	Bacteria	Bacteroidetes	Cytophagia	Cytophagales	Cytophagaceae	Pontibacter
Otu001338	91	7	10	5	6	9	4	9	9	8	3	6	1	4	9	1	0.013224	0.017524	0.009995	0.009854	0.017073	0.007781	0.016609	0.015158	0.015305	0.005174	0.012084	0.001963	0.008097	0.01695	0.001932	Bacteria	Proteobacteria	Alphaproteobacteria	Rhodospirillales	Rhodospirillaceae	Tagaea
Otu001339	59	2	3	12	11	0	3	8	5	2	2	1	0	4	4	2	0.003778	0.005257	0.023987	0.018065	0	0.005836	0.014764	0.008421	0.003826	0.003449	0.002014	0	0.008097	0.007533	0.003863	Bacteria	Actinobacteria	Rubrobacteria	Rubrobacterales	Rubrobacteriaceae	Rubrobacter
Otu001340	59	6	2	1	7	3	3	0	1	1	2	1	9	18	2	3	0.011335	0.003505	0.001999	0.011496	0.005691	0.005836	0	0.001684	0.001913	0.003449	0.002014	0.017666	0.036435	0.003767	0.005795	Bacteria	Gemmatimonadetes	Longimicrobia	Longimicrobiales	Longimicrobiaceae
Otu001341	12	0	0	0	0	3	0	0	0	2	0	1	6	0	0	0	0	0	0	0	0.005691	0	0	0	0.003826	0	0.002014	0.011778	0	0	0	Bacteria	Planctomycetes	Planctomycetacia	Planctomycetales	Planctomycetaceae	Rhodopirellula
Otu001342	126	12	8	12	15	10	10	10	8	7	15	3	4	3	4	5	0.022669	0.014019	0.023987	0.024634	0.01897	0.019453	0.018455	0.013474	0.013392	0.025871	0.006042	0.007852	0.006073	0.007533	0.009658	Bacteria	Gemmatimonadetes	Gemmatimonadetes	Gemmatimonadales	Gemmatimonadaceae
Otu001343	120	5	7	15	11	5	8	5	12	9	7	7	13	3	6	7	0.009446	0.012267	0.029984	0.018065	0.009485	0.015563	0.009227	0.020211	0.017218	0.012073	0.014098	0.025518	0.006073	0.0113	0.013522	Bacteria	Actinobacteria	Thermoleophilia	Solirubrobacterales	Elev-16S-1332
Otu001344	41	1	6	4	3	4	2	3	4	1	3	4	2	0	0	4	0.001889	0.010514	0.007996	0.004927	0.007588	0.003891	0.005536	0.006737	0.001913	0.005174	0.008056	0.003926	0	0	0.007727	Bacteria	Acidobacteria
Otu001345	69	3	3	2	0	8	5	1	7	1	6	4	4	7	11	7	0.005667	0.005257	0.003998	0	0.015176	0.009727	0.001845	0.01179	0.001913	0.010348	0.008056	0.007852	0.014169	0.020716	0.013522	Bacteria	Planctomycetes	Planctomycetacia	Planctomycetales	Planctomycetaceae	Pirellula
Otu001346	157	25	0	14	3	6	8	0	31	20	13	2	14	8	6	7	0.047228	0	0.027985	0.004927	0.011382	0.015563	0	0.052212	0.038263	0.022422	0.004028	0.027481	0.016193	0.0113	0.013522	Bacteria	Parcubacteria
Otu001347	8	0	0	0	0	2	1	1	0	0	1	1	1	0	1	0	0	0	0	0	0.003794	0.001945	0.001845	0	0	0.001725	0.002014	0.001963	0	0.001883	0	Bacteria	Proteobacteria	Gammaproteobacteria	Pseudomonadales	Pseudomonadaceae	Pseudomonas
Otu001348	54	3	7	4	4	9	1	0	3	3	6	4	0	8	0	2	0.005667	0.012267	0.007996	0.006569	0.017073	0.001945	0	0.005053	0.005739	0.010348	0.008056	0	0.016193	0	0.003863	Bacteria	Bacteroidetes
Otu001349	96	6	8	16	3	3	0	0	4	10	4	9	9	11	5	8	0.011335	0.014019	0.031983	0.004927	0.005691	0	0	0.006737	0.019131	0.006899	0.018126	0.017666	0.022266	0.009417	0.015453	Bacteria	Planctomycetes	Planctomycetacia	Planctomycetales	Planctomycetaceae	Gemmata
Otu001350	81	4	0	9	1	5	11	2	10	20	4	1	0	2	3	9	0.007556	0	0.01799	0.001642	0.009485	0.021399	0.003691	0.016843	0.038263	0.006899	0.002014	0	0.004048	0.00565	0.017385	Bacteria	Verrucomicrobia	Opitutae	Opitutales	Opitutaceae	Opitutus
Otu001351	146	9	10	7	8	5	6	23	9	9	23	11	3	10	6	7	0.017002	0.017524	0.013992	0.013138	0.009485	0.011672	0.042446	0.015158	0.017218	0.039669	0.022154	0.005889	0.020242	0.0113	0.013522	Bacteria	Chloroflexi	JG30-KF-CM66
Otu001352	128	49	8	2	17	4	3	13	1	26	0	0	1	1	1	2	0.092566	0.014019	0.003998	0.027919	0.007588	0.005836	0.023991	0.001684	0.049742	0	0	0.001963	0.002024	0.001883	0.003863	Bacteria	Firmicutes	Bacilli	Bacillales	Bacillaceae	Bacillus	Bacillus_thermoamylovorans
Otu001353	99	5	5	10	15	15	9	4	6	3	4	7	1	3	3	9	0.009446	0.008762	0.019989	0.024634	0.028455	0.017508	0.007382	0.010106	0.005739	0.006899	0.014098	0.001963	0.006073	0.00565	0.017385	Bacteria	Acidobacteria	Holophagae
Otu001354	27	1	0	2	2	2	1	3	2	2	0	0	7	3	0	2	0.001889	0	0.003998	0.003285	0.003794	0.001945	0.005536	0.003369	0.003826	0	0	0.013741	0.006073	0	0.003863	Bacteria	Acidobacteria	Blastocatellia	Blastocatellales	Blastocatellaceae	Aridibacter
Otu001355	114	4	8	5	7	11	7	10	8	9	6	6	15	7	7	4	0.007556	0.014019	0.009995	0.011496	0.020867	0.013617	0.018455	0.013474	0.017218	0.010348	0.012084	0.029444	0.014169	0.013183	0.007727	Bacteria	Firmicutes	Bacilli	Lactobacillales	Streptococcaceae	Lactococcus
Otu001356	92	4	2	3	2	6	5	3	9	10	4	21	5	1	0	17	0.007556	0.003505	0.005997	0.003285	0.011382	0.009727	0.005536	0.015158	0.019131	0.006899	0.042294	0.009815	0.002024	0	0.032838	Bacteria	Chloroflexi	Chloroflexia	Herpetosiphonales	Herpetosiphonaceae	Herpetosiphon
Otu001357	78	6	2	7	4	5	1	1	4	2	14	1	4	15	5	7	0.011335	0.003505	0.013992	0.006569	0.009485	0.001945	0.001845	0.006737	0.003826	0.024146	0.002014	0.007852	0.030363	0.009417	0.013522	Bacteria	Planctomycetes	Planctomycetacia	Planctomycetales	Planctomycetaceae	Pir4_lineage
Otu001358	69	9	8	8	8	2	5	3	2	3	7	2	6	3	1	2	0.017002	0.014019	0.015991	0.013138	0.003794	0.009727	0.005536	0.003369	0.005739	0.012073	0.004028	0.011778	0.006073	0.001883	0.003863	Bacteria	Acidobacteria
Otu001359	82	3	2	3	8	3	19	18	2	4	1	5	1	4	2	7	0.005667	0.003505	0.005997	0.013138	0.005691	0.036961	0.033218	0.003369	0.007653	0.001725	0.01007	0.001963	0.008097	0.003767	0.013522	Bacteria	Acidobacteria	Holophagae
Otu001360	49	4	3	4	2	4	3	8	3	3	4	3	0	1	4	3	0.007556	0.005257	0.007996	0.003285	0.007588	0.005836	0.014764	0.005053	0.005739	0.006899	0.006042	0	0.002024	0.007533	0.005795	Bacteria
Otu001361	105	9	5	8	3	7	3	4	5	2	16	1	8	18	14	2	0.017002	0.008762	0.015991	0.004927	0.013279	0.005836	0.007382	0.008421	0.003826	0.027596	0.002014	0.015704	0.036435	0.026366	0.003863	Bacteria	Planctomycetes	Planctomycetacia	Planctomycetales	Planctomycetaceae
Otu001362	127	8	2	12	2	3	3	17	17	8	8	9	2	6	24	6	0.015113	0.003505	0.023987	0.003285	0.005691	0.005836	0.031373	0.028633	0.015305	0.013798	0.018126	0.003926	0.012145	0.045199	0.01159	Bacteria	Proteobacteria	Betaproteobacteria	Burkholderiales	Comamonadaceae	Rhizobacter
Otu001363	83	11	3	2	2	7	8	0	2	9	3	4	10	8	5	9	0.02078	0.005257	0.003998	0.003285	0.013279	0.015563	0	0.003369	0.017218	0.005174	0.008056	0.019629	0.016193	0.009417	0.017385	Bacteria	Planctomycetes	Planctomycetacia	Planctomycetales	Planctomycetaceae
Otu001364	132	17	2	14	1	1	7	0	1	8	13	2	31	21	2	12	0.032115	0.003505	0.027985	0.001642	0.001897	0.013617	0	0.001684	0.015305	0.022422	0.004028	0.060851	0.042508	0.003767	0.02318	Bacteria	Planctomycetes	Phycisphaerae	CCM11a
Otu001365	88	13	5	4	2	9	6	3	4	6	4	4	9	13	2	4	0.024558	0.008762	0.007996	0.003285	0.017073	0.011672	0.005536	0.006737	0.011479	0.006899	0.008056	0.017666	0.026314	0.003767	0.007727	Bacteria	Planctomycetes	Planctomycetacia	Planctomycetales	Planctomycetaceae	Planctomyces
Otu001366	63	5	5	6	2	6	3	0	0	9	0	2	5	11	6	3	0.009446	0.008762	0.011994	0.003285	0.011382	0.005836	0	0	0.017218	0	0.004028	0.009815	0.022266	0.0113	0.005795	Bacteria	Planctomycetes	Planctomycetacia	Planctomycetales	Planctomycetaceae	Planctomyces
Otu001367	121	7	10	9	11	2	6	13	5	9	16	7	8	1	5	12	0.013224	0.017524	0.01799	0.018065	0.003794	0.011672	0.023991	0.008421	0.017218	0.027596	0.014098	0.015704	0.002024	0.009417	0.02318	Bacteria	Acidobacteria	Solibacteres	Solibacterales	Solibacteraceae	Candidatus_Solibacter
Otu001368	86	6	2	1	0	1	8	1	1	10	25	2	12	8	5	4	0.011335	0.003505	0.001999	0	0.001897	0.015563	0.001845	0.001684	0.019131	0.043118	0.004028	0.023555	0.016193	0.009417	0.007727	Bacteria	Acidobacteria
Otu001369	31	2	1	1	3	0	1	1	2	0	6	4	3	0	2	5	0.003778	0.001752	0.001999	0.004927	0	0.001945	0.001845	0.003369	0	0.010348	0.008056	0.005889	0	0.003767	0.009658	Bacteria	Planctomycetes	Planctomycetacia	Planctomycetales	Planctomycetaceae	Planctomyces	Planctomyces_sp
Otu001370	46	2	2	1	5	3	1	3	2	2	5	0	5	1	12	2	0.003778	0.003505	0.001999	0.008211	0.005691	0.001945	0.005536	0.003369	0.003826	0.008624	0	0.009815	0.002024	0.0226	0.003863	Bacteria	Acidobacteria
Otu001371	54	2	7	3	6	10	1	2	4	6	1	1	1	2	6	2	0.003778	0.012267	0.005997	0.009854	0.01897	0.001945	0.003691	0.006737	0.011479	0.001725	0.002014	0.001963	0.004048	0.0113	0.003863	Bacteria	Planctomycetes	Phycisphaerae	Tepidisphaerales	Tepidisphaeraceae
Otu001372	62	2	1	4	5	11	3	1	8	5	3	1	2	5	9	2	0.003778	0.001752	0.007996	0.008211	0.020867	0.005836	0.001845	0.013474	0.009566	0.005174	0.002014	0.003926	0.010121	0.01695	0.003863	Bacteria	Planctomycetes	Planctomycetacia	Planctomycetales	Planctomycetaceae
Otu001373	34	0	3	2	2	6	1	0	3	6	2	1	3	1	3	1	0	0.005257	0.003998	0.003285	0.011382	0.001945	0	0.005053	0.011479	0.003449	0.002014	0.005889	0.002024	0.00565	0.001932	Bacteria	Verrucomicrobia	OPB35_soil_group
Otu001374	83	4	1	8	0	0	4	0	15	7	11	2	9	18	0	4	0.007556	0.001752	0.015991	0	0	0.007781	0	0.025264	0.013392	0.018972	0.004028	0.017666	0.036435	0	0.007727	Bacteria	Planctomycetes	Planctomycetacia	Planctomycetales	Planctomycetaceae	Planctomyces
Otu001375	64	1	3	2	9	10	8	2	3	6	2	3	5	5	2	3	0.001889	0.005257	0.003998	0.014781	0.01897	0.015563	0.003691	0.005053	0.011479	0.003449	0.006042	0.009815	0.010121	0.003767	0.005795	Bacteria	Chloroflexi	Thermomicrobia	JG30-KF-CM45
Otu001376	66	5	6	4	4	3	8	15	6	3	0	6	4	0	2	0	0.009446	0.010514	0.007996	0.006569	0.005691	0.015563	0.027682	0.010106	0.005739	0	0.012084	0.007852	0	0.003767	0	Bacteria	Proteobacteria	Betaproteobacteria	TRA3-20
Otu001377	47	5	3	3	5	2	3	4	0	6	1	1	8	2	3	1	0.009446	0.005257	0.005997	0.008211	0.003794	0.005836	0.007382	0	0.011479	0.001725	0.002014	0.015704	0.004048	0.00565	0.001932	Bacteria	Acidobacteria
Otu001378	126	12	11	10	13	4	7	15	4	1	8	3	18	6	10	4	0.022669	0.019276	0.019989	0.02135	0.007588	0.013617	0.027682	0.006737	0.001913	0.013798	0.006042	0.035333	0.012145	0.018833	0.007727	Bacteria	Gemmatimonadetes	S0134_terrestrial_group
Otu001379	37	5	1	2	2	0	0	0	1	0	5	0	7	3	6	5	0.009446	0.001752	0.003998	0.003285	0	0	0	0.001684	0	0.008624	0	0.013741	0.006073	0.0113	0.009658	Bacteria	Planctomycetes	Planctomycetacia	Planctomycetales	Planctomycetaceae
Otu001380	99	3	4	7	7	13	7	10	9	6	4	3	3	11	7	5	0.005667	0.00701	0.013992	0.011496	0.024661	0.013617	0.018455	0.015158	0.011479	0.006899	0.006042	0.005889	0.022266	0.013183	0.009658	Bacteria	Proteobacteria	Alphaproteobacteria	Rhizobiales	JG34-KF-361
Otu001381	66	2	2	6	5	4	4	1	7	6	7	5	4	6	3	4	0.003778	0.003505	0.011994	0.008211	0.007588	0.007781	0.001845	0.01179	0.011479	0.012073	0.01007	0.007852	0.012145	0.00565	0.007727	Bacteria	Saccharibacteria
Otu001382	130	11	0	15	8	16	1	1	5	12	11	12	9	6	20	3	0.02078	0	0.029984	0.013138	0.030352	0.001945	0.001845	0.008421	0.022958	0.018972	0.024168	0.017666	0.012145	0.037666	0.005795	Bacteria	Proteobacteria	Deltaproteobacteria	Myxococcales	Nannocystaceae	Nannocystis
Otu001383	114	3	1	5	11	8	9	8	9	2	11	7	10	8	12	10	0.005667	0.001752	0.009995	0.018065	0.015176	0.017508	0.014764	0.015158	0.003826	0.018972	0.014098	0.019629	0.016193	0.0226	0.019317	Bacteria	Proteobacteria	Alphaproteobacteria	Rhizobiales
Otu001384	52	3	4	2	5	5	0	1	3	8	3	2	2	3	7	4	0.005667	0.00701	0.003998	0.008211	0.009485	0	0.001845	0.005053	0.015305	0.005174	0.004028	0.003926	0.006073	0.013183	0.007727	Bacteria	Planctomycetes	Planctomycetacia	Planctomycetales	Planctomycetaceae	Zavarzinella
Otu001385	100	3	20	3	5	10	6	7	6	6	8	3	5	1	15	2	0.005667	0.035048	0.005997	0.008211	0.01897	0.011672	0.012918	0.010106	0.011479	0.013798	0.006042	0.009815	0.002024	0.02825	0.003863	Bacteria	Gemmatimonadetes	S0134_terrestrial_group
Otu001386	76	5	13	3	8	9	4	4	3	5	5	3	0	3	6	5	0.009446	0.022781	0.005997	0.013138	0.017073	0.007781	0.007382	0.005053	0.009566	0.008624	0.006042	0	0.006073	0.0113	0.009658	Bacteria	Acidobacteria	Solibacteres	Solibacterales	Solibacteraceae	Bryobacter
Otu001387	138	4	10	5	1	4	4	4	12	0	33	17	8	20	4	12	0.007556	0.017524	0.009995	0.001642	0.007588	0.007781	0.007382	0.020211	0	0.056916	0.034238	0.015704	0.040483	0.007533	0.02318	Bacteria	Chloroflexi	S085
Otu001388	122	4	9	13	8	3	9	10	8	0	7	9	25	3	8	6	0.007556	0.015771	0.025986	0.013138	0.005691	0.017508	0.018455	0.013474	0	0.012073	0.018126	0.049073	0.006073	0.015066	0.01159	Bacteria	Actinobacteria	Thermoleophilia	Solirubrobacterales	Elev-16S-1332
Otu001389	121	6	3	14	5	10	8	0	5	8	10	0	32	15	2	3	0.011335	0.005257	0.027985	0.008211	0.01897	0.015563	0	0.008421	0.015305	0.017247	0	0.062814	0.030363	0.003767	0.005795	Bacteria	Parcubacteria
Otu001390	123	8	8	12	11	6	10	5	8	11	6	8	7	5	14	4	0.015113	0.014019	0.023987	0.018065	0.011382	0.019453	0.009227	0.013474	0.021045	0.010348	0.016112	0.013741	0.010121	0.026366	0.007727	Bacteria	Proteobacteria	Betaproteobacteria
Otu001391	85	5	6	7	10	5	10	4	4	1	7	14	4	1	5	2	0.009446	0.010514	0.013992	0.016423	0.009485	0.019453	0.007382	0.006737	0.001913	0.012073	0.028196	0.007852	0.002024	0.009417	0.003863	Bacteria	Proteobacteria	Alphaproteobacteria	Rhizobiales	DUNssu044
Otu001392	61	1	3	9	6	2	1	1	1	10	5	1	3	7	9	2	0.001889	0.005257	0.01799	0.009854	0.003794	0.001945	0.001845	0.001684	0.019131	0.008624	0.002014	0.005889	0.014169	0.01695	0.003863	Bacteria	Planctomycetes	Planctomycetacia	Planctomycetales	Planctomycetaceae
Otu001393	124	13	1	3	13	2	7	14	20	6	8	7	2	4	11	13	0.024558	0.001752	0.005997	0.02135	0.003794	0.013617	0.025836	0.033685	0.011479	0.013798	0.014098	0.003926	0.008097	0.020716	0.025112	Bacteria	Proteobacteria	Betaproteobacteria	SC-I-84
Otu001394	118	9	12	5	8	2	9	8	8	15	9	2	7	9	7	8	0.017002	0.021029	0.009995	0.013138	0.003794	0.017508	0.014764	0.013474	0.028697	0.015523	0.004028	0.013741	0.018218	0.013183	0.015453	Bacteria	Proteobacteria	Betaproteobacteria	TRA3-20
Otu001395	75	2	8	4	6	3	3	9	9	0	4	4	5	4	0	14	0.003778	0.014019	0.007996	0.009854	0.005691	0.005836	0.016609	0.015158	0	0.006899	0.008056	0.009815	0.008097	0	0.027043	Bacteria	Actinobacteria	Actinobacteria	Propionibacteriales	Nocardioidaceae	Nocardioides
Otu001396	94	3	4	2	12	7	18	4	10	6	5	8	3	5	4	3	0.005667	0.00701	0.003998	0.019707	0.013279	0.035016	0.007382	0.016843	0.011479	0.008624	0.016112	0.005889	0.010121	0.007533	0.005795	Bacteria	Proteobacteria	Deltaproteobacteria	Desulfurellales	Desulfurellaceae	H16
Otu001397	127	5	9	8	7	7	11	7	16	2	22	8	7	9	7	2	0.009446	0.015771	0.015991	0.011496	0.013279	0.021399	0.012918	0.026948	0.003826	0.037944	0.016112	0.013741	0.018218	0.013183	0.003863	Bacteria	Actinobacteria	Acidimicrobiia	Acidimicrobiales
Otu001398	113	14	9	2	3	4	7	8	5	10	20	9	5	9	2	6	0.026448	0.015771	0.003998	0.004927	0.007588	0.013617	0.014764	0.008421	0.019131	0.034495	0.018126	0.009815	0.018218	0.003767	0.01159	Bacteria	Actinobacteria	Actinobacteria	Micrococcales	Microbacteriaceae	Agromyces	Agromyces_ramosus
Otu001399	108	7	10	11	8	2	12	3	8	4	13	3	4	8	7	8	0.013224	0.017524	0.021988	0.013138	0.003794	0.023344	0.005536	0.013474	0.007653	0.022422	0.006042	0.007852	0.016193	0.013183	0.015453	Bacteria	Proteobacteria	Alphaproteobacteria	Rickettsiales	Holosporaceae
Otu001400	107	16	0	3	6	6	4	4	2	6	2	21	2	3	28	4	0.030226	0	0.005997	0.009854	0.011382	0.007781	0.007382	0.003369	0.011479	0.003449	0.042294	0.003926	0.006073	0.052733	0.007727	Bacteria	Parcubacteria
Otu001401	79	2	13	2	5	4	6	14	3	7	1	5	8	1	1	7	0.003778	0.022781	0.003998	0.008211	0.007588	0.011672	0.025836	0.005053	0.013392	0.001725	0.01007	0.015704	0.002024	0.001883	0.013522	Bacteria	Gemmatimonadetes	S0134_terrestrial_group
Otu001402	101	6	18	0	2	11	3	4	7	9	8	1	10	3	11	8	0.011335	0.031543	0	0.003285	0.020867	0.005836	0.007382	0.01179	0.017218	0.013798	0.002014	0.019629	0.006073	0.020716	0.015453	Bacteria	Proteobacteria	Alphaproteobacteria	Rickettsiales	RB446
Otu001403	95	3	6	4	5	4	4	8	13	8	11	10	10	3	1	5	0.005667	0.010514	0.007996	0.008211	0.007588	0.007781	0.014764	0.021895	0.015305	0.018972	0.02014	0.019629	0.006073	0.001883	0.009658	Bacteria	Proteobacteria	Gammaproteobacteria	Enterobacteriales	Enterobacteriaceae	Enterobacter
Otu001404	86	3	17	1	14	7	3	7	4	3	3	7	5	6	2	4	0.005667	0.029791	0.001999	0.022992	0.013279	0.005836	0.012918	0.006737	0.005739	0.005174	0.014098	0.009815	0.012145	0.003767	0.007727	Bacteria	Chloroflexi	S085	bacterium_YC-LK-LKJ27	bacterium_YC-LK-LKJ27	bacterium_YC-LK-LKJ27	bacterium_YC-LK-LKJ27
Otu001405	121	11	3	13	12	5	0	11	13	2	5	7	12	11	7	9	0.02078	0.005257	0.025986	0.019707	0.009485	0	0.0203	0.021895	0.003826	0.008624	0.014098	0.023555	0.022266	0.013183	0.017385	Bacteria
Otu001406	28	1	0	0	2	1	1	1	0	3	0	5	7	5	2	0	0.001889	0	0	0.003285	0.001897	0.001945	0.001845	0	0.005739	0	0.01007	0.013741	0.010121	0.003767	0	Bacteria	Planctomycetes	Planctomycetacia	Planctomycetales	Planctomycetaceae	Pir4_lineage
Otu001407	52	4	11	3	10	6	2	7	1	3	0	2	0	0	2	1	0.007556	0.019276	0.005997	0.016423	0.011382	0.003891	0.012918	0.001684	0.005739	0	0.004028	0	0	0.003767	0.001932	Bacteria	Actinobacteria
Otu001408	126	8	7	10	14	4	12	10	11	8	2	15	5	6	6	8	0.015113	0.012267	0.019989	0.022992	0.007588	0.023344	0.018455	0.018527	0.015305	0.003449	0.03021	0.009815	0.012145	0.0113	0.015453	Bacteria	Firmicutes	Bacilli	Bacillales	Thermoactinomycetaceae	Planifilum
Otu001409	62	1	5	7	20	2	5	0	13	1	2	3	1	1	0	1	0.001889	0.008762	0.013992	0.032846	0.003794	0.009727	0	0.021895	0.001913	0.003449	0.006042	0.001963	0.002024	0	0.001932	Bacteria	Proteobacteria	Gammaproteobacteria	Cellvibrionales	Cellvibrionaceae	Cellvibrio	Cellvibrio_diazotrophicus
Otu001410	19	2	0	1	0	0	1	0	0	2	3	1	2	2	0	5	0.003778	0	0.001999	0	0	0.001945	0	0	0.003826	0.005174	0.002014	0.003926	0.004048	0	0.009658	Bacteria	Verrucomicrobia	OPB35_soil_group
Otu001411	79	4	5	5	6	1	15	10	2	1	9	5	6	3	4	3	0.007556	0.008762	0.009995	0.009854	0.001897	0.02918	0.018455	0.003369	0.001913	0.015523	0.01007	0.011778	0.006073	0.007533	0.005795	Bacteria	Bacteroidetes	Sphingobacteriia	Sphingobacteriales	Chitinophagaceae	Terrimonas
Otu001412	114	8	2	9	6	10	14	23	14	8	2	2	5	5	5	1	0.015113	0.003505	0.01799	0.009854	0.01897	0.027235	0.042446	0.02358	0.015305	0.003449	0.004028	0.009815	0.010121	0.009417	0.001932	Bacteria	Proteobacteria	Gammaproteobacteria	Legionellales	Coxiellaceae	Aquicella
Otu001413	107	2	13	17	10	2	11	9	6	3	2	8	12	2	0	10	0.003778	0.022781	0.033982	0.016423	0.003794	0.021399	0.016609	0.010106	0.005739	0.003449	0.016112	0.023555	0.004048	0	0.019317	Bacteria	Proteobacteria	Deltaproteobacteria	Myxococcales	Haliangiaceae	Haliangium
Otu001414	69	5	1	9	2	4	5	0	7	22	2	2	0	2	1	7	0.009446	0.001752	0.01799	0.003285	0.007588	0.009727	0	0.01179	0.042089	0.003449	0.004028	0	0.004048	0.001883	0.013522	Bacteria	Verrucomicrobia	OPB35_soil_group
Otu001415	126	6	13	14	12	9	9	26	9	5	3	5	4	4	1	6	0.011335	0.022781	0.027985	0.019707	0.017073	0.017508	0.047982	0.015158	0.009566	0.005174	0.01007	0.007852	0.008097	0.001883	0.01159	Bacteria	Gemmatimonadetes	Gemmatimonadetes	Gemmatimonadales	Gemmatimonadaceae
Otu001416	76	8	1	10	8	3	6	3	14	5	0	5	1	2	7	3	0.015113	0.001752	0.019989	0.013138	0.005691	0.011672	0.005536	0.02358	0.009566	0	0.01007	0.001963	0.004048	0.013183	0.005795	Bacteria	Acidobacteria	Holophagae
Otu001417	135	3	16	12	9	9	4	42	8	3	8	8	0	5	5	3	0.005667	0.028038	0.023987	0.014781	0.017073	0.007781	0.077509	0.013474	0.005739	0.013798	0.016112	0	0.010121	0.009417	0.005795	Bacteria	Proteobacteria	Betaproteobacteria	Methylophilales	Methylophilaceae	Methylobacillus
Otu001418	108	7	12	8	4	16	10	11	9	3	5	4	7	2	9	1	0.013224	0.021029	0.015991	0.006569	0.030352	0.019453	0.0203	0.015158	0.005739	0.008624	0.008056	0.013741	0.004048	0.01695	0.001932	Bacteria	Proteobacteria	Betaproteobacteria	TRA3-20
Otu001419	41	2	11	2	3	5	7	2	0	1	1	3	0	3	0	1	0.003778	0.019276	0.003998	0.004927	0.009485	0.013617	0.003691	0	0.001913	0.001725	0.006042	0	0.006073	0	0.001932	Bacteria	Bacteroidetes	Sphingobacteriia	Sphingobacteriales	envOPS_17
Otu001420	70	2	6	0	6	5	7	2	5	5	4	6	3	6	8	5	0.003778	0.010514	0	0.009854	0.009485	0.013617	0.003691	0.008421	0.009566	0.006899	0.012084	0.005889	0.012145	0.015066	0.009658	Bacteria	Bacteroidetes	Cytophagia	Cytophagales	Cytophagaceae
Otu001421	108	10	6	13	11	3	11	11	8	9	7	4	6	0	5	4	0.018891	0.010514	0.025986	0.018065	0.005691	0.021399	0.0203	0.013474	0.017218	0.012073	0.008056	0.011778	0	0.009417	0.007727	Bacteria	Gemmatimonadetes	BD2-11_terrestrial_group
Otu001422	124	12	7	10	21	6	8	8	12	4	11	5	4	3	9	4	0.022669	0.012267	0.019989	0.034488	0.011382	0.015563	0.014764	0.020211	0.007653	0.018972	0.01007	0.007852	0.006073	0.01695	0.007727	Bacteria	Chloroflexi	TK10
Otu001423	51	6	6	2	4	5	1	1	6	3	10	1	0	0	4	2	0.011335	0.010514	0.003998	0.006569	0.009485	0.001945	0.001845	0.010106	0.005739	0.017247	0.002014	0	0	0.007533	0.003863	Bacteria	Planctomycetes	Planctomycetacia	Planctomycetales	Planctomycetaceae	Gemmata
Otu001424	70	6	2	3	7	3	5	4	9	3	6	1	5	7	5	4	0.011335	0.003505	0.005997	0.011496	0.005691	0.009727	0.007382	0.015158	0.005739	0.010348	0.002014	0.009815	0.014169	0.009417	0.007727	Bacteria	Proteobacteria	Alphaproteobacteria	Rhizobiales	Hyphomicrobiaceae	Rhodoplanes
Otu001425	129	8	4	18	16	4	9	6	5	8	10	5	6	3	16	11	0.015113	0.00701	0.035981	0.026276	0.007588	0.017508	0.011073	0.008421	0.015305	0.017247	0.01007	0.011778	0.006073	0.030133	0.021248	Bacteria	Actinobacteria	Acidimicrobiia	Acidimicrobiales
Otu001426	114	5	7	2	14	7	5	13	11	9	9	9	2	4	7	10	0.009446	0.012267	0.003998	0.022992	0.013279	0.009727	0.023991	0.018527	0.017218	0.015523	0.018126	0.003926	0.008097	0.013183	0.019317	Bacteria	Proteobacteria	Betaproteobacteria	Nitrosomonadales	Nitrosomonadaceae	Nitrosomonas
Otu001427	117	6	12	2	11	16	15	9	6	5	4	15	6	0	2	8	0.011335	0.021029	0.003998	0.018065	0.030352	0.02918	0.016609	0.010106	0.009566	0.006899	0.03021	0.011778	0	0.003767	0.015453	Bacteria	Proteobacteria	Alphaproteobacteria	Sphingomonadales	Sphingomonadaceae	Sphingobium	Sphingobium_fuliginis
Otu001428	29	0	2	1	1	0	0	0	3	5	5	2	8	2	0	0	0	0.003505	0.001999	0.001642	0	0	0	0.005053	0.009566	0.008624	0.004028	0.015704	0.004048	0	0	Bacteria	Proteobacteria	Alphaproteobacteria	Rhodospirillales	Rhodospirillaceae
Otu001429	135	8	9	14	15	2	12	14	8	4	4	12	5	3	14	11	0.015113	0.015771	0.027985	0.024634	0.003794	0.023344	0.025836	0.013474	0.007653	0.006899	0.024168	0.009815	0.006073	0.026366	0.021248	Bacteria	Actinobacteria	Thermoleophilia	Gaiellales
Otu001430	99	10	4	4	14	4	9	17	4	6	6	6	1	4	4	6	0.018891	0.00701	0.007996	0.022992	0.007588	0.017508	0.031373	0.006737	0.011479	0.010348	0.012084	0.001963	0.008097	0.007533	0.01159	Bacteria	Nitrospirae	Nitrospira	Nitrospirales	0319-6A21
Otu001431	101	5	1	4	10	2	9	7	15	5	5	2	13	4	12	7	0.009446	0.001752	0.007996	0.016423	0.003794	0.017508	0.012918	0.025264	0.009566	0.008624	0.004028	0.025518	0.008097	0.0226	0.013522	Bacteria	Actinobacteria	Actinobacteria	Micromonosporales	Micromonosporaceae	Micromonospora
Otu001432	73	6	14	2	3	9	0	5	2	5	9	4	3	1	6	4	0.011335	0.024533	0.003998	0.004927	0.017073	0	0.009227	0.003369	0.009566	0.015523	0.008056	0.005889	0.002024	0.0113	0.007727	Bacteria	Chloroflexi	Thermomicrobia	JG30-KF-CM45
Otu001433	79	8	7	4	9	5	7	3	9	2	5	4	6	3	3	4	0.015113	0.012267	0.007996	0.014781	0.009485	0.013617	0.005536	0.015158	0.003826	0.008624	0.008056	0.011778	0.006073	0.00565	0.007727	Bacteria	Proteobacteria	Alphaproteobacteria	Rhizobiales	Rhodobiaceae
Otu001434	66	3	7	5	4	6	7	1	4	7	0	3	6	5	2	6	0.005667	0.012267	0.009995	0.006569	0.011382	0.013617	0.001845	0.006737	0.013392	0	0.006042	0.011778	0.010121	0.003767	0.01159	Bacteria	Chlorobi	Chlorobia	Chlorobiales	OPB56
Otu001435	76	2	3	5	7	6	8	2	4	5	4	7	6	4	6	7	0.003778	0.005257	0.009995	0.011496	0.011382	0.015563	0.003691	0.006737	0.009566	0.006899	0.014098	0.011778	0.008097	0.0113	0.013522	Bacteria	Proteobacteria	Alphaproteobacteria	Caulobacterales	Caulobacteraceae	Phenylobacterium
Otu001436	117	7	8	10	5	4	7	8	12	4	4	12	7	7	11	11	0.013224	0.014019	0.019989	0.008211	0.007588	0.013617	0.014764	0.020211	0.007653	0.006899	0.024168	0.013741	0.014169	0.020716	0.021248	Bacteria	Gemmatimonadetes	Gemmatimonadetes	Gemmatimonadales	Gemmatimonadaceae
Otu001437	130	7	24	14	21	5	6	6	11	3	8	1	5	4	8	7	0.013224	0.042057	0.027985	0.034488	0.009485	0.011672	0.011073	0.018527	0.005739	0.013798	0.002014	0.009815	0.008097	0.015066	0.013522	Bacteria	Actinobacteria	Acidimicrobiia	Acidimicrobiales
Otu001438	130	10	10	5	12	5	5	12	14	4	17	12	5	1	9	9	0.018891	0.017524	0.009995	0.019707	0.009485	0.009727	0.022146	0.02358	0.007653	0.02932	0.024168	0.009815	0.002024	0.01695	0.017385	Bacteria	Acidobacteria	Holophagae
Otu001439	67	6	7	3	4	1	4	1	12	0	15	1	2	4	2	5	0.011335	0.012267	0.005997	0.006569	0.001897	0.007781	0.001845	0.020211	0	0.025871	0.002014	0.003926	0.008097	0.003767	0.009658	Bacteria	Chloroflexi	Gitt-GS-136
Otu001440	112	5	11	9	2	7	15	9	3	2	7	15	7	6	8	6	0.009446	0.019276	0.01799	0.003285	0.013279	0.02918	0.016609	0.005053	0.003826	0.012073	0.03021	0.013741	0.012145	0.015066	0.01159	Bacteria	Proteobacteria	Betaproteobacteria	Burkholderiales	Burkholderiaceae	Cupriavidus
Otu001441	45	4	1	5	9	3	4	0	1	2	0	2	4	3	4	3	0.007556	0.001752	0.009995	0.014781	0.005691	0.007781	0	0.001684	0.003826	0	0.004028	0.007852	0.006073	0.007533	0.005795	Bacteria	Proteobacteria	Gammaproteobacteria	Xanthomonadales	Xanthomonadaceae	Lysobacter
Otu001442	32	2	4	2	4	1	2	2	0	3	2	4	2	1	1	2	0.003778	0.00701	0.003998	0.006569	0.001897	0.003891	0.003691	0	0.005739	0.003449	0.008056	0.003926	0.002024	0.001883	0.003863	Bacteria	Gemmatimonadetes	Longimicrobia	Longimicrobiales	Longimicrobiaceae
Otu001443	104	6	18	4	10	4	5	7	12	4	7	4	2	6	8	7	0.011335	0.031543	0.007996	0.016423	0.007588	0.009727	0.012918	0.020211	0.007653	0.012073	0.008056	0.003926	0.012145	0.015066	0.013522	Bacteria	Actinobacteria	Acidimicrobiia	Acidimicrobiales
Otu001444	94	12	6	8	9	8	4	6	5	5	3	9	6	4	5	4	0.022669	0.010514	0.015991	0.014781	0.015176	0.007781	0.011073	0.008421	0.009566	0.005174	0.018126	0.011778	0.008097	0.009417	0.007727	Bacteria	Proteobacteria	Betaproteobacteria	TRA3-20
Otu001445	67	8	6	1	5	3	9	4	2	11	6	2	2	6	1	1	0.015113	0.010514	0.001999	0.008211	0.005691	0.017508	0.007382	0.003369	0.021045	0.010348	0.004028	0.003926	0.012145	0.001883	0.001932	Bacteria	Proteobacteria	Alphaproteobacteria	Rhodospirillales	Rhodospirillaceae
Otu001446	112	2	3	12	15	13	7	10	12	3	9	2	8	1	10	5	0.003778	0.005257	0.023987	0.024634	0.024661	0.013617	0.018455	0.020211	0.005739	0.015523	0.004028	0.015704	0.002024	0.018833	0.009658	Bacteria	Chloroflexi
Otu001447	31	1	2	0	2	2	1	2	1	3	1	3	3	6	1	3	0.001889	0.003505	0	0.003285	0.003794	0.001945	0.003691	0.001684	0.005739	0.001725	0.006042	0.005889	0.012145	0.001883	0.005795	Bacteria	Planctomycetes	Planctomycetacia	Planctomycetales	Planctomycetaceae
Otu001448	91	9	3	6	5	4	7	2	9	3	7	5	8	6	5	12	0.017002	0.005257	0.011994	0.008211	0.007588	0.013617	0.003691	0.015158	0.005739	0.012073	0.01007	0.015704	0.012145	0.009417	0.02318	Bacteria	Proteobacteria	Betaproteobacteria	Burkholderiales	Comamonadaceae
Otu001449	68	8	3	10	0	8	3	4	6	4	5	1	3	4	6	3	0.015113	0.005257	0.019989	0	0.015176	0.005836	0.007382	0.010106	0.007653	0.008624	0.002014	0.005889	0.008097	0.0113	0.005795	Bacteria	Acidobacteria
Otu001450	37	2	1	2	2	2	3	2	0	2	5	1	5	5	0	5	0.003778	0.001752	0.003998	0.003285	0.003794	0.005836	0.003691	0	0.003826	0.008624	0.002014	0.009815	0.010121	0	0.009658	Bacteria	Planctomycetes	Planctomycetacia	Planctomycetales	Planctomycetaceae	Pirellula
Otu001451	80	2	3	10	1	4	4	0	0	4	16	3	2	16	5	10	0.003778	0.005257	0.019989	0.001642	0.007588	0.007781	0	0	0.007653	0.027596	0.006042	0.003926	0.032387	0.009417	0.019317	Bacteria	Planctomycetes	Planctomycetacia	Planctomycetales	Planctomycetaceae
Otu001452	59	3	6	0	12	13	9	5	2	1	0	2	2	4	0	0	0.005667	0.010514	0	0.019707	0.024661	0.017508	0.009227	0.003369	0.001913	0	0.004028	0.003926	0.008097	0	0	Bacteria	Proteobacteria	Gammaproteobacteria	Oceanospirillales	Oceanospirillaceae	Pseudohongiella
Otu001453	74	4	6	4	10	6	8	5	8	4	5	1	3	4	3	3	0.007556	0.010514	0.007996	0.016423	0.011382	0.015563	0.009227	0.013474	0.007653	0.008624	0.002014	0.005889	0.008097	0.00565	0.005795	Bacteria	Planctomycetes	OM190
Otu001454	92	4	2	4	3	2	3	4	4	4	12	6	13	11	14	6	0.007556	0.003505	0.007996	0.004927	0.003794	0.005836	0.007382	0.006737	0.007653	0.020697	0.012084	0.025518	0.022266	0.026366	0.01159	Bacteria	Chloroflexi	SBR2076
Otu001455	137	3	2	0	23	14	6	18	16	14	9	13	8	5	3	3	0.005667	0.003505	0	0.037772	0.026558	0.011672	0.033218	0.026948	0.026784	0.015523	0.026182	0.015704	0.010121	0.00565	0.005795	Bacteria	Proteobacteria	Betaproteobacteria	Burkholderiales	Comamonadaceae	Methylibium
Otu001456	85	1	4	3	18	0	0	17	8	12	3	3	3	4	6	3	0.001889	0.00701	0.005997	0.029561	0	0	0.031373	0.013474	0.022958	0.005174	0.006042	0.005889	0.008097	0.0113	0.005795	Bacteria	Proteobacteria	Alphaproteobacteria	Rhodobacterales	Rhodobacteraceae	Paracoccus
Otu001457	132	9	14	16	9	12	9	18	9	7	2	5	12	1	5	4	0.017002	0.024533	0.031983	0.014781	0.022764	0.017508	0.033218	0.015158	0.013392	0.003449	0.01007	0.023555	0.002024	0.009417	0.007727	Bacteria	Gemmatimonadetes	Gemmatimonadetes	Gemmatimonadales	Gemmatimonadaceae
Otu001458	6	0	0	0	0	0	0	0	0	0	6	0	0	0	0	0	0	0	0	0	0	0	0	0	0	0.010348	0	0	0	0	0	Bacteria	Verrucomicrobia	Spartobacteria	Chthoniobacterales	01D2Z36
Otu001459	92	3	4	7	7	7	2	6	5	3	7	3	10	11	7	10	0.005667	0.00701	0.013992	0.011496	0.013279	0.003891	0.011073	0.008421	0.005739	0.012073	0.006042	0.019629	0.022266	0.013183	0.019317	Bacteria	Actinobacteria	Thermoleophilia	Solirubrobacterales	0319-6M6
Otu001460	80	12	3	12	1	0	13	1	3	2	5	0	4	12	7	5	0.022669	0.005257	0.023987	0.001642	0	0.025289	0.001845	0.005053	0.003826	0.008624	0	0.007852	0.02429	0.013183	0.009658	Bacteria	Nitrospirae	Nitrospira	Nitrospirales	0319-6A21
Otu001461	110	4	5	2	11	21	8	2	7	5	9	12	7	4	7	6	0.007556	0.008762	0.003998	0.018065	0.039837	0.015563	0.003691	0.01179	0.009566	0.015523	0.024168	0.013741	0.008097	0.013183	0.01159	Bacteria	Proteobacteria	Gammaproteobacteria	Xanthomonadales	Xanthomonadaceae	Arenimonas	Arenimonas_daejeonensis
Otu001462	57	6	3	2	6	8	2	10	5	5	3	1	2	1	0	3	0.011335	0.005257	0.003998	0.009854	0.015176	0.003891	0.018455	0.008421	0.009566	0.005174	0.002014	0.003926	0.002024	0	0.005795	Bacteria
Otu001463	110	9	9	5	8	7	0	16	5	1	4	8	4	4	8	22	0.017002	0.015771	0.009995	0.013138	0.013279	0	0.029527	0.008421	0.001913	0.006899	0.016112	0.007852	0.008097	0.015066	0.042496	Bacteria	Proteobacteria	Gammaproteobacteria	Xanthomonadales
Otu001464	94	6	1	13	1	5	5	0	4	21	7	5	8	11	4	3	0.011335	0.001752	0.025986	0.001642	0.009485	0.009727	0	0.006737	0.040176	0.012073	0.01007	0.015704	0.022266	0.007533	0.005795	Bacteria	Planctomycetes	Planctomycetacia	Planctomycetales	Planctomycetaceae	Pir4_lineage
Otu001465	89	4	12	10	5	6	9	2	6	8	11	2	1	4	7	2	0.007556	0.021029	0.019989	0.008211	0.011382	0.017508	0.003691	0.010106	0.015305	0.018972	0.004028	0.001963	0.008097	0.013183	0.003863	Bacteria	Gemmatimonadetes	Gemmatimonadetes	Gemmatimonadales	Gemmatimonadaceae
Otu001466	85	4	4	3	9	1	4	9	9	3	5	9	15	5	3	2	0.007556	0.00701	0.005997	0.014781	0.001897	0.007781	0.016609	0.015158	0.005739	0.008624	0.018126	0.029444	0.010121	0.00565	0.003863	Bacteria	Proteobacteria	Alphaproteobacteria	Rhizobiales	Phyllobacteriaceae	Mesorhizobium
Otu001467	11	0	0	0	1	1	2	1	1	1	2	2	0	0	0	0	0	0	0	0.001642	0.001897	0.003891	0.001845	0.001684	0.001913	0.003449	0.004028	0	0	0	0	Bacteria	Gemmatimonadetes	Gemmatimonadetes	Gemmatimonadales	Gemmatimonadaceae
Otu001468	113	10	7	8	11	7	7	5	10	9	3	10	9	0	10	7	0.018891	0.012267	0.015991	0.018065	0.013279	0.013617	0.009227	0.016843	0.017218	0.005174	0.02014	0.017666	0	0.018833	0.013522	Bacteria	Chloroflexi	Chloroflexia	Chloroflexales	Roseiflexaceae	Roseiflexus
Otu001469	64	2	4	4	9	4	5	2	1	8	2	5	1	4	0	13	0.003778	0.00701	0.007996	0.014781	0.007588	0.009727	0.003691	0.001684	0.015305	0.003449	0.01007	0.001963	0.008097	0	0.025112	Bacteria	Proteobacteria	Alphaproteobacteria	Rhodospirillales	Rhodospirillaceae	Ferrovibrio
Otu001470	92	5	4	7	3	11	19	14	6	12	2	0	3	0	1	5	0.009446	0.00701	0.013992	0.004927	0.020867	0.036961	0.025836	0.010106	0.022958	0.003449	0	0.005889	0	0.001883	0.009658	Bacteria	Proteobacteria	Deltaproteobacteria	Myxococcales	Haliangiaceae	Haliangium
Otu001471	82	9	4	2	13	7	12	16	7	7	0	0	2	3	0	0	0.017002	0.00701	0.003998	0.02135	0.013279	0.023344	0.029527	0.01179	0.013392	0	0	0.003926	0.006073	0	0	Bacteria	Bacteroidetes	Cytophagia	Cytophagales	Cytophagaceae	Adhaeribacter
Otu001472	68	2	3	1	4	14	2	7	10	7	1	2	4	4	0	7	0.003778	0.005257	0.001999	0.006569	0.026558	0.003891	0.012918	0.016843	0.013392	0.001725	0.004028	0.007852	0.008097	0	0.013522	Bacteria	Proteobacteria	Alphaproteobacteria	Rhodobacterales	Rhodobacteraceae
Otu001473	46	3	1	2	3	10	2	0	0	9	5	2	1	5	2	1	0.005667	0.001752	0.003998	0.004927	0.01897	0.003891	0	0	0.017218	0.008624	0.004028	0.001963	0.010121	0.003767	0.001932	Bacteria	Planctomycetes	Planctomycetacia	Planctomycetales	Planctomycetaceae	Planctomyces
Otu001474	78	9	6	3	6	3	6	3	15	6	4	3	3	2	4	5	0.017002	0.010514	0.005997	0.009854	0.005691	0.011672	0.005536	0.025264	0.011479	0.006899	0.006042	0.005889	0.004048	0.007533	0.009658	Bacteria	Proteobacteria	Alphaproteobacteria	Sphingomonadales
Otu001475	87	4	16	6	9	6	6	8	3	2	4	1	9	4	4	5	0.007556	0.028038	0.011994	0.014781	0.011382	0.011672	0.014764	0.005053	0.003826	0.006899	0.002014	0.017666	0.008097	0.007533	0.009658	Bacteria	Acidobacteria	Holophagae
Otu001476	47	0	2	4	2	8	7	4	8	3	1	2	0	4	1	1	0	0.003505	0.007996	0.003285	0.015176	0.013617	0.007382	0.013474	0.005739	0.001725	0.004028	0	0.008097	0.001883	0.001932	Bacteria	Planctomycetes	Phycisphaerae	Tepidisphaerales	Tepidisphaeraceae
Otu001477	99	3	5	9	8	9	7	15	3	3	7	6	7	4	8	5	0.005667	0.008762	0.01799	0.013138	0.017073	0.013617	0.027682	0.005053	0.005739	0.012073	0.012084	0.013741	0.008097	0.015066	0.009658	Bacteria	Proteobacteria	Deltaproteobacteria	Desulfurellales	Desulfurellaceae	H16
Otu001478	17	1	1	1	0	1	2	1	2	1	1	1	0	2	1	2	0.001889	0.001752	0.001999	0	0.001897	0.003891	0.001845	0.003369	0.001913	0.001725	0.002014	0	0.004048	0.001883	0.003863	Bacteria	Verrucomicrobia	OPB35_soil_group
Otu001479	95	4	8	6	13	5	7	14	4	2	9	2	2	8	7	4	0.007556	0.014019	0.011994	0.02135	0.009485	0.013617	0.025836	0.006737	0.003826	0.015523	0.004028	0.003926	0.016193	0.013183	0.007727	Bacteria	Actinobacteria	Acidimicrobiia	Acidimicrobiales
Otu001480	49	9	0	3	2	4	6	1	1	9	0	0	5	2	0	7	0.017002	0	0.005997	0.003285	0.007588	0.011672	0.001845	0.001684	0.017218	0	0	0.009815	0.004048	0	0.013522	Bacteria	Verrucomicrobia	Opitutae	Opitutales	Opitutaceae	Opitutus
Otu001481	98	5	17	5	17	4	8	9	11	2	3	4	6	2	3	2	0.009446	0.029791	0.009995	0.027919	0.007588	0.015563	0.016609	0.018527	0.003826	0.005174	0.008056	0.011778	0.004048	0.00565	0.003863	Bacteria	Actinobacteria	Acidimicrobiia	Acidimicrobiales
Otu001482	123	7	0	9	10	9	21	5	17	6	5	5	13	5	8	3	0.013224	0	0.01799	0.016423	0.017073	0.040852	0.009227	0.028633	0.011479	0.008624	0.01007	0.025518	0.010121	0.015066	0.005795	Bacteria	Tectomicrobia
Otu001483	87	17	7	11	4	0	2	5	10	1	2	17	3	2	4	2	0.032115	0.012267	0.021988	0.006569	0	0.003891	0.009227	0.016843	0.001913	0.003449	0.034238	0.005889	0.004048	0.007533	0.003863	Bacteria	Acidobacteria	Holophagae
Otu001484	121	9	9	6	5	14	5	7	4	16	9	3	16	3	10	5	0.017002	0.015771	0.011994	0.008211	0.026558	0.009727	0.012918	0.006737	0.03061	0.015523	0.006042	0.031407	0.006073	0.018833	0.009658	Bacteria
Otu001485	108	13	10	6	7	3	4	7	8	5	15	3	8	12	3	4	0.024558	0.017524	0.011994	0.011496	0.005691	0.007781	0.012918	0.013474	0.009566	0.025871	0.006042	0.015704	0.02429	0.00565	0.007727	Bacteria	Acidobacteria	Holophagae
Otu001486	115	6	3	5	22	4	6	21	6	4	10	12	2	7	1	6	0.011335	0.005257	0.009995	0.03613	0.007588	0.011672	0.038755	0.010106	0.007653	0.017247	0.024168	0.003926	0.014169	0.001883	0.01159	Bacteria	Proteobacteria	Gammaproteobacteria	Xanthomonadales
Otu001487	58	7	10	7	9	0	3	2	8	1	0	0	5	1	4	1	0.013224	0.017524	0.013992	0.014781	0	0.005836	0.003691	0.013474	0.001913	0	0	0.009815	0.002024	0.007533	0.001932	Bacteria	Planctomycetes	OM190
Otu001488	77	10	17	5	8	6	0	1	13	1	1	3	3	2	4	3	0.018891	0.029791	0.009995	0.013138	0.011382	0	0.001845	0.021895	0.001913	0.001725	0.006042	0.005889	0.004048	0.007533	0.005795	Bacteria	Planctomycetes	Phycisphaerae	Phycisphaerales	Phycisphaeraceae	AKYG587
Otu001489	47	3	6	1	1	4	2	1	2	9	1	5	0	5	6	1	0.005667	0.010514	0.001999	0.001642	0.007588	0.003891	0.001845	0.003369	0.017218	0.001725	0.01007	0	0.010121	0.0113	0.001932	Bacteria	Planctomycetes	Planctomycetacia	Planctomycetales	Planctomycetaceae	Planctomyces
Otu001490	63	6	2	6	5	3	1	1	5	3	0	3	18	2	1	7	0.011335	0.003505	0.011994	0.008211	0.005691	0.001945	0.001845	0.008421	0.005739	0	0.006042	0.035333	0.004048	0.001883	0.013522	Bacteria	Planctomycetes	Planctomycetacia	Planctomycetales	Planctomycetaceae
Otu001491	37	5	0	6	3	2	1	7	2	1	6	0	2	0	2	0	0.009446	0	0.011994	0.004927	0.003794	0.001945	0.012918	0.003369	0.001913	0.010348	0	0.003926	0	0.003767	0	Bacteria	Gemmatimonadetes	Longimicrobia	Longimicrobiales	Longimicrobiaceae
Otu001492	22	2	1	2	0	0	7	0	1	3	0	0	1	0	0	5	0.003778	0.001752	0.003998	0	0	0.013617	0	0.001684	0.005739	0	0	0.001963	0	0	0.009658	Bacteria	Planctomycetes	Planctomycetacia	Planctomycetales	Planctomycetaceae
Otu001493	101	2	5	15	1	5	11	0	8	1	6	10	8	2	7	20	0.003778	0.008762	0.029984	0.001642	0.009485	0.021399	0	0.013474	0.001913	0.010348	0.02014	0.015704	0.004048	0.013183	0.038633	Bacteria	Parcubacteria	Candidatus_Nomurabacteria
Otu001494	76	6	4	5	8	4	13	3	3	2	6	8	8	1	2	3	0.011335	0.00701	0.009995	0.013138	0.007588	0.025289	0.005536	0.005053	0.003826	0.010348	0.016112	0.015704	0.002024	0.003767	0.005795	Bacteria
Otu001495	92	2	2	0	62	9	3	8	1	1	2	0	0	1	0	1	0.003778	0.003505	0	0.101821	0.017073	0.005836	0.014764	0.001684	0.001913	0.003449	0	0	0.002024	0	0.001932	Bacteria	Proteobacteria	Gammaproteobacteria	Thiotrichales	Piscirickettsiaceae	Methylophaga
Otu001496	48	3	1	0	3	5	6	13	3	1	5	0	3	0	1	4	0.005667	0.001752	0	0.004927	0.009485	0.011672	0.023991	0.005053	0.001913	0.008624	0	0.005889	0	0.001883	0.007727	Bacteria	Acidobacteria
Otu001497	65	0	4	0	5	7	6	0	2	5	0	4	9	5	12	6	0	0.00701	0	0.008211	0.013279	0.011672	0	0.003369	0.009566	0	0.008056	0.017666	0.010121	0.0226	0.01159	Bacteria	Planctomycetes	Planctomycetacia	Planctomycetales	Planctomycetaceae	Rhodopirellula
Otu001498	66	1	1	6	7	3	3	1	4	7	11	4	4	6	3	5	0.001889	0.001752	0.011994	0.011496	0.005691	0.005836	0.001845	0.006737	0.013392	0.018972	0.008056	0.007852	0.012145	0.00565	0.009658	Bacteria	Proteobacteria	Betaproteobacteria	Burkholderiales	Oxalobacteraceae
Otu001499	99	5	5	1	7	5	6	4	8	6	5	18	6	6	5	12	0.009446	0.008762	0.001999	0.011496	0.009485	0.011672	0.007382	0.013474	0.011479	0.008624	0.036252	0.011778	0.012145	0.009417	0.02318	Bacteria	Proteobacteria	Alphaproteobacteria	Rhizobiales
Otu001500	136	7	6	23	9	5	10	0	5	14	26	18	4	3	6	0	0.013224	0.010514	0.045975	0.014781	0.009485	0.019453	0	0.008421	0.026784	0.044843	0.036252	0.007852	0.006073	0.0113	0	Bacteria	Saccharibacteria
Otu001501	60	1	1	4	5	2	3	1	8	5	5	10	2	3	5	5	0.001889	0.001752	0.007996	0.008211	0.003794	0.005836	0.001845	0.013474	0.009566	0.008624	0.02014	0.003926	0.006073	0.009417	0.009658	Bacteria	Saccharibacteria
Otu001502	107	16	8	9	6	2	6	2	3	9	19	1	8	10	2	6	0.030226	0.014019	0.01799	0.009854	0.003794	0.011672	0.003691	0.005053	0.017218	0.03277	0.002014	0.015704	0.020242	0.003767	0.01159	Bacteria	Proteobacteria	Deltaproteobacteria	Desulfurellales	Desulfurellaceae	H16
Otu001503	106	5	9	14	9	5	3	8	8	12	3	6	1	8	8	7	0.009446	0.015771	0.027985	0.014781	0.009485	0.005836	0.014764	0.013474	0.022958	0.005174	0.012084	0.001963	0.016193	0.015066	0.013522	Bacteria	Planctomycetes	Phycisphaerae	Phycisphaerales	Phycisphaeraceae	SM1A02
Otu001504	7	0	0	0	1	1	0	0	0	0	5	0	0	0	0	0	0	0	0	0.001642	0.001897	0	0	0	0	0.008624	0	0	0	0	0	Bacteria	Planctomycetes	Planctomycetacia	Planctomycetales	Planctomycetaceae	Blastopirellula
Otu001505	48	0	9	3	11	0	1	6	3	6	2	4	2	0	1	0	0	0.015771	0.005997	0.018065	0	0.001945	0.011073	0.005053	0.011479	0.003449	0.008056	0.003926	0	0.001883	0	Bacteria	Bacteroidetes	Cytophagia	Cytophagales	Cytophagaceae	Ohtaekwangia
Otu001506	91	0	5	0	3	4	0	2	6	1	1	7	12	14	22	14	0	0.008762	0	0.004927	0.007588	0	0.003691	0.010106	0.001913	0.001725	0.014098	0.023555	0.028338	0.041433	0.027043	Bacteria	Parcubacteria	Candidatus_Moranbacteria
Otu001507	21	1	0	0	2	5	3	1	0	1	1	0	2	1	0	4	0.001889	0	0	0.003285	0.009485	0.005836	0.001845	0	0.001913	0.001725	0	0.003926	0.002024	0	0.007727	Bacteria	Planctomycetes	Phycisphaerae	Tepidisphaerales	Tepidisphaeraceae
Otu001508	76	5	1	8	4	5	7	0	9	4	1	1	8	10	8	5	0.009446	0.001752	0.015991	0.006569	0.009485	0.013617	0	0.015158	0.007653	0.001725	0.002014	0.015704	0.020242	0.015066	0.009658	Bacteria	Bacteroidetes
Otu001509	58	3	1	4	2	2	4	1	4	6	4	8	4	15	0	0	0.005667	0.001752	0.007996	0.003285	0.003794	0.007781	0.001845	0.006737	0.011479	0.006899	0.016112	0.007852	0.030363	0	0	Bacteria	Bacteroidetes	Sphingobacteriia	Sphingobacteriales	Chitinophagaceae
Otu001510	29	6	3	0	1	2	1	0	2	3	0	1	4	1	4	1	0.011335	0.005257	0	0.001642	0.003794	0.001945	0	0.003369	0.005739	0	0.002014	0.007852	0.002024	0.007533	0.001932	Bacteria	Planctomycetes	Planctomycetacia	Planctomycetales	Planctomycetaceae	Gemmata
Otu001511	60	14	2	11	1	1	0	0	1	4	5	3	2	2	4	10	0.026448	0.003505	0.021988	0.001642	0.001897	0	0	0.001684	0.007653	0.008624	0.006042	0.003926	0.004048	0.007533	0.019317	Bacteria	Verrucomicrobia	OPB35_soil_group
Otu001512	97	5	9	5	14	10	7	5	9	6	1	4	4	2	6	10	0.009446	0.015771	0.009995	0.022992	0.01897	0.013617	0.009227	0.015158	0.011479	0.001725	0.008056	0.007852	0.004048	0.0113	0.019317	Bacteria	Actinobacteria	Thermoleophilia	Gaiellales
Otu001513	128	3	8	2	3	4	5	2	5	1	34	29	5	13	1	13	0.005667	0.014019	0.003998	0.004927	0.007588	0.009727	0.003691	0.008421	0.001913	0.058641	0.058405	0.009815	0.026314	0.001883	0.025112	Bacteria	Chloroflexi	S085
Otu001514	79	7	6	15	7	3	10	4	3	5	4	4	1	1	6	3	0.013224	0.010514	0.029984	0.011496	0.005691	0.019453	0.007382	0.005053	0.009566	0.006899	0.008056	0.001963	0.002024	0.0113	0.005795	Bacteria	Acidobacteria	Solibacteres	Solibacterales	Solibacteraceae	Bryobacter
Otu001515	66	7	3	3	14	4	2	5	6	0	2	3	3	5	5	4	0.013224	0.005257	0.005997	0.022992	0.007588	0.003891	0.009227	0.010106	0	0.003449	0.006042	0.005889	0.010121	0.009417	0.007727	Bacteria	Chloroflexi	Ardenticatenia
Otu001516	103	7	10	5	3	10	11	13	5	0	3	10	7	6	2	11	0.013224	0.017524	0.009995	0.004927	0.01897	0.021399	0.023991	0.008421	0	0.005174	0.02014	0.013741	0.012145	0.003767	0.021248	Bacteria	Proteobacteria	Gammaproteobacteria	Xanthomonadales	Xanthomonadaceae	Lysobacter
Otu001517	118	4	12	13	4	5	5	7	6	7	8	9	10	3	20	5	0.007556	0.021029	0.025986	0.006569	0.009485	0.009727	0.012918	0.010106	0.013392	0.013798	0.018126	0.019629	0.006073	0.037666	0.009658	Bacteria	Chloroflexi	Thermomicrobia	JG30-KF-CM45
Otu001518	70	12	8	8	2	8	2	5	1	4	2	0	6	1	5	6	0.022669	0.014019	0.015991	0.003285	0.015176	0.003891	0.009227	0.001684	0.007653	0.003449	0	0.011778	0.002024	0.009417	0.01159	Bacteria	Acidobacteria
Otu001519	67	7	4	7	4	4	8	5	2	1	10	3	1	7	3	1	0.013224	0.00701	0.013992	0.006569	0.007588	0.015563	0.009227	0.003369	0.001913	0.017247	0.006042	0.001963	0.014169	0.00565	0.001932	Bacteria	Acidobacteria	Acidobacteria	Acidobacteriales	Acidobacteriaceae
Otu001520	84	9	8	8	6	2	4	12	2	8	5	1	7	1	7	4	0.017002	0.014019	0.015991	0.009854	0.003794	0.007781	0.022146	0.003369	0.015305	0.008624	0.002014	0.013741	0.002024	0.013183	0.007727	Bacteria	Actinobacteria	Thermoleophilia	Solirubrobacterales	0319-6M6
Otu001521	115	2	1	16	4	8	7	1	2	12	23	1	9	16	12	1	0.003778	0.001752	0.031983	0.006569	0.015176	0.013617	0.001845	0.003369	0.022958	0.039669	0.002014	0.017666	0.032387	0.0226	0.001932	Bacteria	Planctomycetes	Planctomycetacia	Planctomycetales	Planctomycetaceae
Otu001522	25	4	5	1	4	1	2	0	1	0	1	0	0	0	6	0	0.007556	0.008762	0.001999	0.006569	0.001897	0.003891	0	0.001684	0	0.001725	0	0	0	0.0113	0	Bacteria	Planctomycetes	Phycisphaerae	Tepidisphaerales	Tepidisphaeraceae
Otu001523	29	1	4	0	0	0	5	0	1	5	1	1	2	7	1	1	0.001889	0.00701	0	0	0	0.009727	0	0.001684	0.009566	0.001725	0.002014	0.003926	0.014169	0.001883	0.001932	Bacteria	Planctomycetes	Planctomycetacia	Planctomycetales	Planctomycetaceae	Pirellula
Otu001524	40	2	2	0	2	2	4	0	1	1	5	6	8	6	0	1	0.003778	0.003505	0	0.003285	0.003794	0.007781	0	0.001684	0.001913	0.008624	0.012084	0.015704	0.012145	0	0.001932	Bacteria	Bacteroidetes	Sphingobacteriia	Sphingobacteriales	Chitinophagaceae
Otu001525	119	4	7	5	10	3	8	18	13	6	7	14	2	11	8	3	0.007556	0.012267	0.009995	0.016423	0.005691	0.015563	0.033218	0.021895	0.011479	0.012073	0.028196	0.003926	0.022266	0.015066	0.005795	Bacteria	Saccharibacteria
Otu001526	91	0	3	9	9	5	6	5	8	1	12	4	6	8	4	11	0	0.005257	0.01799	0.014781	0.009485	0.011672	0.009227	0.013474	0.001913	0.020697	0.008056	0.011778	0.016193	0.007533	0.021248	Bacteria	Chloroflexi	Caldilineae	Caldilineales	Caldilineaceae
Otu001527	23	2	2	0	0	7	1	0	1	2	0	2	0	5	1	0	0.003778	0.003505	0	0	0.013279	0.001945	0	0.001684	0.003826	0	0.004028	0	0.010121	0.001883	0	Bacteria	Planctomycetes	Planctomycetacia	Planctomycetales	Planctomycetaceae
Otu001528	97	1	1	13	9	2	12	1	4	7	6	4	28	6	0	3	0.001889	0.001752	0.025986	0.014781	0.003794	0.023344	0.001845	0.006737	0.013392	0.010348	0.008056	0.054962	0.012145	0	0.005795	Bacteria	Proteobacteria	Gammaproteobacteria	Xanthomonadales	JTB255_marine_benthic_group
Otu001529	68	4	10	10	15	9	3	4	0	1	0	2	6	0	3	1	0.007556	0.017524	0.019989	0.024634	0.017073	0.005836	0.007382	0	0.001913	0	0.004028	0.011778	0	0.00565	0.001932	Bacteria	Actinobacteria	Acidimicrobiia	Acidimicrobiales
Otu001530	25	1	1	4	5	3	1	2	2	2	0	1	1	0	0	2	0.001889	0.001752	0.007996	0.008211	0.005691	0.001945	0.003691	0.003369	0.003826	0	0.002014	0.001963	0	0	0.003863	Bacteria	Bacteroidetes	Cytophagia	Cytophagales	Cytophagaceae
Otu001531	89	2	10	3	3	8	2	4	9	7	9	3	9	3	3	14	0.003778	0.017524	0.005997	0.004927	0.015176	0.003891	0.007382	0.015158	0.013392	0.015523	0.006042	0.017666	0.006073	0.00565	0.027043	Bacteria	Planctomycetes	Planctomycetacia	Planctomycetales	Planctomycetaceae
Otu001532	72	5	1	4	1	4	9	3	7	8	3	2	3	3	11	8	0.009446	0.001752	0.007996	0.001642	0.007588	0.017508	0.005536	0.01179	0.015305	0.005174	0.004028	0.005889	0.006073	0.020716	0.015453	Bacteria	Planctomycetes	Planctomycetacia	Planctomycetales	Planctomycetaceae	Blastopirellula
Otu001533	71	10	7	7	7	0	6	5	3	1	5	4	3	6	3	4	0.018891	0.012267	0.013992	0.011496	0	0.011672	0.009227	0.005053	0.001913	0.008624	0.008056	0.005889	0.012145	0.00565	0.007727	Bacteria	Actinobacteria	Nitriliruptoria	Euzebyales	Euzebyaceae
Otu001534	117	8	11	1	14	4	12	9	12	7	3	5	4	8	14	5	0.015113	0.019276	0.001999	0.022992	0.007588	0.023344	0.016609	0.020211	0.013392	0.005174	0.01007	0.007852	0.016193	0.026366	0.009658	Bacteria	Proteobacteria	Alphaproteobacteria	Rhizobiales	Hyphomicrobiaceae
Otu001535	103	14	26	11	3	8	16	4	1	2	1	0	5	0	5	7	0.026448	0.045562	0.021988	0.004927	0.015176	0.031125	0.007382	0.001684	0.003826	0.001725	0	0.009815	0	0.009417	0.013522	Bacteria	Proteobacteria	Gammaproteobacteria	Legionellales	Coxiellaceae	Aquicella
Otu001536	19	0	0	0	2	1	3	0	2	3	2	1	1	2	1	1	0	0	0	0.003285	0.001897	0.005836	0	0.003369	0.005739	0.003449	0.002014	0.001963	0.004048	0.001883	0.001932	Bacteria	Planctomycetes	Planctomycetacia	Planctomycetales	Planctomycetaceae	Planctomyces
Otu001537	8	0	0	0	0	0	0	0	1	0	2	1	4	0	0	0	0	0	0	0	0	0	0	0.001684	0	0.003449	0.002014	0.007852	0	0	0	Bacteria	Bacteroidetes	Flavobacteriia	Flavobacteriales	Flavobacteriaceae	Pricia
Otu001538	25	0	1	0	1	2	1	0	1	2	1	4	2	8	2	0	0	0.001752	0	0.001642	0.003794	0.001945	0	0.001684	0.003826	0.001725	0.008056	0.003926	0.016193	0.003767	0	Bacteria	Planctomycetes	Planctomycetacia	Planctomycetales	Planctomycetaceae	Planctomyces	Planctomyces_sp
Otu001539	130	6	3	2	16	1	6	0	5	9	8	14	6	16	35	3	0.011335	0.005257	0.003998	0.026276	0.001897	0.011672	0	0.008421	0.017218	0.013798	0.028196	0.011778	0.032387	0.065916	0.005795	Bacteria	Proteobacteria	Gammaproteobacteria	Legionellales	Coxiellaceae	Aquicella
Otu001540	106	13	7	6	3	4	15	18	8	3	10	2	3	5	1	8	0.024558	0.012267	0.011994	0.004927	0.007588	0.02918	0.033218	0.013474	0.005739	0.017247	0.004028	0.005889	0.010121	0.001883	0.015453	Bacteria	Firmicutes	Bacilli	Bacillales	Bacillaceae	Bacillus
Otu001541	15	0	0	3	1	5	2	0	1	0	0	0	1	2	0	0	0	0	0.005997	0.001642	0.009485	0.003891	0	0.001684	0	0	0	0.001963	0.004048	0	0	Bacteria	Planctomycetes	Planctomycetacia	Planctomycetales	Planctomycetaceae	Pirellula
Otu001542	64	3	5	7	6	5	4	0	5	5	7	2	1	8	5	1	0.005667	0.008762	0.013992	0.009854	0.009485	0.007781	0	0.008421	0.009566	0.012073	0.004028	0.001963	0.016193	0.009417	0.001932	Bacteria	Planctomycetes	Planctomycetacia	Planctomycetales	Planctomycetaceae	Pirellula
Otu001543	53	1	6	0	1	4	6	8	7	0	4	2	2	1	8	3	0.001889	0.010514	0	0.001642	0.007588	0.011672	0.014764	0.01179	0	0.006899	0.004028	0.003926	0.002024	0.015066	0.005795	Bacteria	Proteobacteria	Alphaproteobacteria	Rhodospirillales	Rhodospirillaceae
Otu001544	106	15	15	0	15	5	2	4	6	5	7	12	1	7	9	3	0.028337	0.026286	0	0.024634	0.009485	0.003891	0.007382	0.010106	0.009566	0.012073	0.024168	0.001963	0.014169	0.01695	0.005795	Bacteria	Proteobacteria	Alphaproteobacteria	Rhizobiales
Otu001545	106	5	2	13	4	3	1	17	7	7	12	0	7	3	11	14	0.009446	0.003505	0.025986	0.006569	0.005691	0.001945	0.031373	0.01179	0.013392	0.020697	0	0.013741	0.006073	0.020716	0.027043	Bacteria	Acidobacteria	Holophagae
Otu001546	71	6	7	6	8	3	4	3	7	6	2	4	7	2	4	2	0.011335	0.012267	0.011994	0.013138	0.005691	0.007781	0.005536	0.01179	0.011479	0.003449	0.008056	0.013741	0.004048	0.007533	0.003863	Bacteria	Acidobacteria
Otu001547	60	2	1	5	7	1	5	4	5	0	3	7	5	5	7	3	0.003778	0.001752	0.009995	0.011496	0.001897	0.009727	0.007382	0.008421	0	0.005174	0.014098	0.009815	0.010121	0.013183	0.005795	Bacteria	Chloroflexi	Caldilineae	Caldilineales	Caldilineaceae
Otu001548	76	3	11	4	12	6	4	10	3	2	5	3	5	2	4	2	0.005667	0.019276	0.007996	0.019707	0.011382	0.007781	0.018455	0.005053	0.003826	0.008624	0.006042	0.009815	0.004048	0.007533	0.003863	Bacteria	Gemmatimonadetes	Gemmatimonadetes	Gemmatimonadales	Gemmatimonadaceae
Otu001549	87	4	15	9	7	3	9	8	1	4	2	5	7	5	3	5	0.007556	0.026286	0.01799	0.011496	0.005691	0.017508	0.014764	0.001684	0.007653	0.003449	0.01007	0.013741	0.010121	0.00565	0.009658	Bacteria	Proteobacteria	Gammaproteobacteria
Otu001550	32	0	4	1	3	1	3	1	1	1	0	2	3	5	6	1	0	0.00701	0.001999	0.004927	0.001897	0.005836	0.001845	0.001684	0.001913	0	0.004028	0.005889	0.010121	0.0113	0.001932	Bacteria	Acidobacteria
Otu001551	118	4	7	6	13	8	8	10	7	7	9	8	12	2	12	5	0.007556	0.012267	0.011994	0.02135	0.015176	0.015563	0.018455	0.01179	0.013392	0.015523	0.016112	0.023555	0.004048	0.0226	0.009658	Bacteria	Actinobacteria	Thermoleophilia	Gaiellales
Otu001552	116	10	16	25	8	4	13	11	7	7	1	4	6	0	2	2	0.018891	0.028038	0.049973	0.013138	0.007588	0.025289	0.0203	0.01179	0.013392	0.001725	0.008056	0.011778	0	0.003767	0.003863	Bacteria	Bacteroidetes	Cytophagia	Cytophagales	Cytophagaceae
Otu001553	54	2	0	0	0	5	2	3	1	18	7	0	1	6	0	9	0.003778	0	0	0	0.009485	0.003891	0.005536	0.001684	0.034437	0.012073	0	0.001963	0.012145	0	0.017385	Bacteria	Armatimonadetes	Fimbriimonadia	Fimbriimonadales	Fimbriimonadaceae
Otu001554	45	0	0	1	9	3	3	3	4	3	2	2	1	6	4	4	0	0	0.001999	0.014781	0.005691	0.005836	0.005536	0.006737	0.005739	0.003449	0.004028	0.001963	0.012145	0.007533	0.007727	Bacteria	Proteobacteria	Alphaproteobacteria	Caulobacterales	Caulobacteraceae	Brevundimonas
Otu001555	65	2	9	2	7	13	4	4	3	1	0	3	7	2	7	1	0.003778	0.015771	0.003998	0.011496	0.024661	0.007781	0.007382	0.005053	0.001913	0	0.006042	0.013741	0.004048	0.013183	0.001932	Bacteria
Otu001556	112	5	10	5	10	6	10	11	5	5	9	5	11	5	9	6	0.009446	0.017524	0.009995	0.016423	0.011382	0.019453	0.0203	0.008421	0.009566	0.015523	0.01007	0.021592	0.010121	0.01695	0.01159	Bacteria	Actinobacteria	Acidimicrobiia	Acidimicrobiales	Acidimicrobiaceae
Otu001557	44	1	1	7	0	1	4	1	9	2	1	1	9	3	1	3	0.001889	0.001752	0.013992	0	0.001897	0.007781	0.001845	0.015158	0.003826	0.001725	0.002014	0.017666	0.006073	0.001883	0.005795	Bacteria	Planctomycetes	Planctomycetacia	Planctomycetales	Planctomycetaceae
Otu001558	110	7	15	5	16	24	12	8	2	6	2	5	1	3	1	3	0.013224	0.026286	0.009995	0.026276	0.045528	0.023344	0.014764	0.003369	0.011479	0.003449	0.01007	0.001963	0.006073	0.001883	0.005795	Bacteria	Proteobacteria	Deltaproteobacteria	Myxococcales	Polyangiaceae	Sorangium
Otu001559	88	13	5	3	3	7	3	13	12	8	10	2	1	1	5	2	0.024558	0.008762	0.005997	0.004927	0.013279	0.005836	0.023991	0.020211	0.015305	0.017247	0.004028	0.001963	0.002024	0.009417	0.003863	Bacteria	Actinobacteria	Actinobacteria	Micrococcales	Intrasporangiaceae
Otu001560	115	9	3	9	10	7	10	13	7	10	9	0	6	5	2	15	0.017002	0.005257	0.01799	0.016423	0.013279	0.019453	0.023991	0.01179	0.019131	0.015523	0	0.011778	0.010121	0.003767	0.028975	Bacteria	Actinobacteria	Acidimicrobiia	Acidimicrobiales
Otu001561	90	8	9	7	4	8	2	3	9	6	3	3	6	9	4	9	0.015113	0.015771	0.013992	0.006569	0.015176	0.003891	0.005536	0.015158	0.011479	0.005174	0.006042	0.011778	0.018218	0.007533	0.017385	Bacteria	Proteobacteria	Deltaproteobacteria	Bdellovibrionales	Bdellovibrionaceae	OM27_clade
Otu001562	99	6	18	9	7	4	6	6	9	15	3	3	1	6	1	5	0.011335	0.031543	0.01799	0.011496	0.007588	0.011672	0.011073	0.015158	0.028697	0.005174	0.006042	0.001963	0.012145	0.001883	0.009658	Bacteria	Proteobacteria	Deltaproteobacteria	Myxococcales	Haliangiaceae	Haliangium	delta_proteobacterium_LWH25
Otu001563	5	0	0	0	1	3	0	0	0	0	0	1	0	0	0	0	0	0	0	0.001642	0.005691	0	0	0	0	0	0.002014	0	0	0	0	Bacteria	Proteobacteria	Gammaproteobacteria	Legionellales	Coxiellaceae	Aquicella
Otu001564	63	4	1	1	6	1	4	8	8	3	5	10	7	2	2	1	0.007556	0.001752	0.001999	0.009854	0.001897	0.007781	0.014764	0.013474	0.005739	0.008624	0.02014	0.013741	0.004048	0.003767	0.001932	Bacteria	Acidobacteria
Otu001565	142	1	0	0	0	3	3	0	5	2	6	52	45	12	6	7	0.001889	0	0	0	0.005691	0.005836	0	0.008421	0.003826	0.010348	0.104727	0.088332	0.02429	0.0113	0.013522	Bacteria	Proteobacteria	Gammaproteobacteria	Xanthomonadales	Xanthomonadaceae	Arenimonas
Otu001566	33	1	2	1	4	3	5	2	2	0	1	1	1	2	3	5	0.001889	0.003505	0.001999	0.006569	0.005691	0.009727	0.003691	0.003369	0	0.001725	0.002014	0.001963	0.004048	0.00565	0.009658	Bacteria	Gemmatimonadetes	Gemmatimonadetes	Gemmatimonadales	Gemmatimonadaceae	Gemmatimonas
Otu001567	90	10	4	2	5	9	1	15	7	3	7	4	9	3	4	7	0.018891	0.00701	0.003998	0.008211	0.017073	0.001945	0.027682	0.01179	0.005739	0.012073	0.008056	0.017666	0.006073	0.007533	0.013522	Bacteria	Proteobacteria	Deltaproteobacteria	Desulfurellales	Desulfurellaceae	H16
Otu001568	110	2	0	1	1	1	0	1	2	17	0	9	1	3	0	72	0.003778	0	0.001999	0.001642	0.001897	0	0.001845	0.003369	0.032523	0	0.018126	0.001963	0.006073	0	0.139079	Bacteria	Bacteroidetes	Flavobacteriia	Flavobacteriales	Flavobacteriaceae	Flavobacterium
Otu001569	116	7	12	4	6	5	3	18	9	13	0	10	6	0	11	12	0.013224	0.021029	0.007996	0.009854	0.009485	0.005836	0.033218	0.015158	0.024871	0	0.02014	0.011778	0	0.020716	0.02318	Bacteria	Proteobacteria	Gammaproteobacteria	Legionellales	Coxiellaceae	Aquicella
Otu001570	73	3	5	5	13	2	3	2	5	7	2	4	9	5	4	4	0.005667	0.008762	0.009995	0.02135	0.003794	0.005836	0.003691	0.008421	0.013392	0.003449	0.008056	0.017666	0.010121	0.007533	0.007727	Bacteria	Proteobacteria	Gammaproteobacteria	KI89A_clade
Otu001571	116	8	1	12	0	6	4	4	8	4	20	15	9	6	2	17	0.015113	0.001752	0.023987	0	0.011382	0.007781	0.007382	0.013474	0.007653	0.034495	0.03021	0.017666	0.012145	0.003767	0.032838	Bacteria	Acidobacteria	Holophagae
Otu001572	27	0	0	1	0	0	1	0	0	5	5	1	2	4	3	5	0	0	0.001999	0	0	0.001945	0	0	0.009566	0.008624	0.002014	0.003926	0.008097	0.00565	0.009658	Bacteria	Verrucomicrobia	Opitutae	Opitutales	Opitutaceae
Otu001573	117	5	11	7	15	10	8	7	13	2	8	5	10	4	4	8	0.009446	0.019276	0.013992	0.024634	0.01897	0.015563	0.012918	0.021895	0.003826	0.013798	0.01007	0.019629	0.008097	0.007533	0.015453	Bacteria	Actinobacteria	Acidimicrobiia	Acidimicrobiales	Acidimicrobiaceae
Otu001574	96	6	8	2	6	8	14	18	9	5	6	5	0	3	3	3	0.011335	0.014019	0.003998	0.009854	0.015176	0.027235	0.033218	0.015158	0.009566	0.010348	0.01007	0	0.006073	0.00565	0.005795	Bacteria	Proteobacteria	Deltaproteobacteria	Myxococcales	Haliangiaceae	Haliangium
Otu001575	105	3	17	8	7	4	2	6	6	5	15	12	6	2	7	5	0.005667	0.029791	0.015991	0.011496	0.007588	0.003891	0.011073	0.010106	0.009566	0.025871	0.024168	0.011778	0.004048	0.013183	0.009658	Bacteria	Actinobacteria	Thermoleophilia	Gaiellales	Gaiellaceae	Gaiella
Otu001576	105	6	4	2	10	4	5	12	4	9	6	17	7	3	8	8	0.011335	0.00701	0.003998	0.016423	0.007588	0.009727	0.022146	0.006737	0.017218	0.010348	0.034238	0.013741	0.006073	0.015066	0.015453	Bacteria	Proteobacteria	Betaproteobacteria	Burkholderiales	Comamonadaceae
Otu001577	9	0	0	0	0	0	4	4	0	0	0	0	0	0	1	0	0	0	0	0	0	0.007781	0.007382	0	0	0	0	0	0	0.001883	0	Bacteria	Bacteroidetes	Flavobacteriia	Flavobacteriales	Flavobacteriaceae	Flavobacterium	Flavobacterium_sp_HME8540
Otu001578	88	10	11	6	10	8	6	5	6	4	2	6	2	4	6	2	0.018891	0.019276	0.011994	0.016423	0.015176	0.011672	0.009227	0.010106	0.007653	0.003449	0.012084	0.003926	0.008097	0.0113	0.003863	Bacteria	Proteobacteria	Alphaproteobacteria	Rhodospirillales	DA111
Otu001579	116	9	15	8	6	4	6	8	5	5	9	4	10	8	8	11	0.017002	0.026286	0.015991	0.009854	0.007588	0.011672	0.014764	0.008421	0.009566	0.015523	0.008056	0.019629	0.016193	0.015066	0.021248	Bacteria	Gemmatimonadetes	Gemmatimonadetes	Gemmatimonadales	Gemmatimonadaceae
Otu001580	76	4	4	4	17	5	5	6	3	1	2	6	9	2	1	7	0.007556	0.00701	0.007996	0.027919	0.009485	0.009727	0.011073	0.005053	0.001913	0.003449	0.012084	0.017666	0.004048	0.001883	0.013522	Bacteria	Actinobacteria	Acidimicrobiia	Acidimicrobiales
Otu001581	110	7	3	5	11	4	8	5	5	2	17	6	23	4	5	5	0.013224	0.005257	0.009995	0.018065	0.007588	0.015563	0.009227	0.008421	0.003826	0.02932	0.012084	0.045148	0.008097	0.009417	0.009658	Bacteria	Actinobacteria	Acidimicrobiia	Acidimicrobiales
Otu001582	87	2	6	2	7	2	3	12	7	12	9	3	0	6	10	6	0.003778	0.010514	0.003998	0.011496	0.003794	0.005836	0.022146	0.01179	0.022958	0.015523	0.006042	0	0.012145	0.018833	0.01159	Bacteria	Bacteroidetes	Cytophagia	Cytophagales
Otu001583	110	8	7	10	12	3	7	12	3	4	3	5	4	7	19	6	0.015113	0.012267	0.019989	0.019707	0.005691	0.013617	0.022146	0.005053	0.007653	0.005174	0.01007	0.007852	0.014169	0.035783	0.01159	Bacteria	Chloroflexi	S085
Otu001584	77	7	1	0	6	1	6	8	2	2	9	2	7	5	14	7	0.013224	0.001752	0	0.009854	0.001897	0.011672	0.014764	0.003369	0.003826	0.015523	0.004028	0.013741	0.010121	0.026366	0.013522	Bacteria	Latescibacteria
Otu001585	95	7	8	1	5	9	5	10	8	3	6	8	4	2	7	12	0.013224	0.014019	0.001999	0.008211	0.017073	0.009727	0.018455	0.013474	0.005739	0.010348	0.016112	0.007852	0.004048	0.013183	0.02318	Bacteria	Gemmatimonadetes	Gemmatimonadetes	Gemmatimonadales	Gemmatimonadaceae
Otu001586	88	3	2	5	3	6	9	9	7	9	7	3	3	9	3	10	0.005667	0.003505	0.009995	0.004927	0.011382	0.017508	0.016609	0.01179	0.017218	0.012073	0.006042	0.005889	0.018218	0.00565	0.019317	Bacteria	Proteobacteria	Gammaproteobacteria	KI89A_clade
Otu001587	93	6	9	9	6	7	1	17	4	13	7	6	4	3	0	1	0.011335	0.015771	0.01799	0.009854	0.013279	0.001945	0.031373	0.006737	0.024871	0.012073	0.012084	0.007852	0.006073	0	0.001932	Bacteria	Firmicutes	Bacilli	Bacillales	Paenibacillaceae	Paenibacillus	Paenibacillus_alginolyticus
Otu001588	68	12	4	4	5	1	1	7	5	12	2	0	3	1	2	9	0.022669	0.00701	0.007996	0.008211	0.001897	0.001945	0.012918	0.008421	0.022958	0.003449	0	0.005889	0.002024	0.003767	0.017385	Bacteria	Planctomycetes	Phycisphaerae	Tepidisphaerales	Tepidisphaeraceae
Otu001589	90	6	2	11	9	7	4	7	9	7	4	3	6	2	5	8	0.011335	0.003505	0.021988	0.014781	0.013279	0.007781	0.012918	0.015158	0.013392	0.006899	0.006042	0.011778	0.004048	0.009417	0.015453	Bacteria	Actinobacteria	Thermoleophilia	Solirubrobacterales	Elev-16S-1332
Otu001590	140	4	4	21	3	14	4	3	16	17	15	3	14	9	9	4	0.007556	0.00701	0.041977	0.004927	0.026558	0.007781	0.005536	0.026948	0.032523	0.025871	0.006042	0.027481	0.018218	0.01695	0.007727	Bacteria
[truncated: 13,937 more rows]

## Sheet: RA% of top bacterial class
Taxonomy	FC1	FC2	FC3	SC1	SC2	SC3	CC1	CC2	CC3	NCCC1	NCCC2	NCCC3	LLC1	LLC2	LLC3
[truncated: 12 more rows]

[truncated: 4 more sheets: RA% of top phyla , LEfSe identified biomarker , Tax4Fun, Ko.Anno, KEGG Pathway]
